# Supplementary material for: FTO stabilizes MIS12 and counteracts senescence
Source: Protein Cell. 2022 Apr 6;13(12):954–60. doi: 10.1007/s13238-022-00914-6 (PMC9243202; doi:10.1007/s13238-022-00914-6)
Supplement: Supplementary file 2 — Supplementary file2 (XLSX 119 kb) [file 13238_2022_914_MOESM2_ESM.xlsx]

## Sheet: Protein list
Table S1. List of potential FTO-interacting proteins identified by co-IP assay followed with LC-MS/MS analysis.
Potential FTO-interacting proteins identified by LC-MS/MS:
Accession	Description	ΣCoverage (%)	Σ# Proteins	Σ# Unique Peptides	Σ# Peptides	Σ# PSMs	Area (FLAG-FTO)	Area (FLAG-LUC)	# AAs	MW [kDa]	calc. pI
Q9H2U9-2	Isoform 2 of Disintegrin and metalloproteinase domain-containing protein 7 OS=Homo sapiens GN=ADAM7 - [ADAM7_HUMAN]	3.33	3	1	1	4	4196460024	0	210	24.3985	7.1958
P46109	Crk-like protein OS=Homo sapiens GN=CRKL PE=1 SV=1 - [CRKL_HUMAN]	83.83	1	20	20	41	3.21922e+09	0	303	33.7559	6.7417
Q8NBJ5	Procollagen galactosyltransferase 1 OS=Homo sapiens GN=COLGALT1 PE=1 SV=1 - [GT251_HUMAN]	40.84	3	23	23	34	1.9721e+09	0	622	71.5905	7.31299
Q96EA4-3	Isoform 3 of Protein Spindly OS=Homo sapiens GN=SPDL1 - [SPDLY_HUMAN]	9.49	10	4	4	4	1.85403e+09	0	527	60.9761	5.59229
Q99728-3	Isoform beta of BRCA1-associated RING domain protein 1 OS=Homo sapiens GN=BARD1 - [BARD1_HUMAN]	3.97	3	1	1	1	1633606107	0	680	75.4265	8.92432
Q9Y6E2	Basic leucine zipper and W2 domain-containing protein 2 OS=Homo sapiens GN=BZW2 PE=1 SV=1 - [BZW2_HUMAN]	38.19	12	13	17	24	1.44693e+09	0	419	48.132	6.68311
H0Y5I5	Zinc finger protein 687 (Fragment) OS=Homo sapiens GN=ZNF687 PE=1 SV=1 - [H0Y5I5_HUMAN]	3.68	2	1	1	1	1.20871e+09	0	706	75.6211	9.08545
Q14764	Major vault protein OS=Homo sapiens GN=MVP PE=1 SV=4 - [MVP_HUMAN]	2.13	1	1	1	1	9.38887e+08	0	893	99.2659	5.47803
Q93009-3	Isoform 3 of Ubiquitin carboxyl-terminal hydrolase 7 OS=Homo sapiens GN=USP7 - [UBP7_HUMAN]	40.24	10	34	34	45	9.08285e+08	0	1086	126.189	5.70654
P52907	F-actin-capping protein subunit alpha-1 OS=Homo sapiens GN=CAPZA1 PE=1 SV=3 - [CAZA1_HUMAN]	47.55	1	6	9	11	7.62092e+08	0	286	32.9023	5.69385
Q16763	Ubiquitin-conjugating enzyme E2 S OS=Homo sapiens GN=UBE2S PE=1 SV=2 - [UBE2S_HUMAN]	42.34	3	8	8	11	7.22e+08	0	222	23.8305	8.38232
Q9Y314	Nitric oxide synthase-interacting protein OS=Homo sapiens GN=NOSIP PE=1 SV=1 - [NOSIP_HUMAN]	55.48	7	10	10	17	6.89678e+08	0	301	33.151	8.82178
Q15814	Tubulin-specific chaperone C OS=Homo sapiens GN=TBCC PE=1 SV=2 - [TBCC_HUMAN]	4.91	1	2	2	2	5.51164e+08	0	346	39.2238	5.70654
O43813	LanC-like protein 1 OS=Homo sapiens GN=LANCL1 PE=1 SV=1 - [LANC1_HUMAN]	36.34	4	10	10	13	5.272e+08	0	399	45.2536	7.75244
Q8WVY7	Ubiquitin-like domain-containing CTD phosphatase 1 OS=Homo sapiens GN=UBLCP1 PE=1 SV=2 - [UBCP1_HUMAN]	33.33	1	12	12	20	5.27009e+08	0	318	36.7812	6.45557
Q9BY42	Protein RTF2 homolog OS=Homo sapiens GN=RTFDC1 PE=1 SV=3 - [RTF2_HUMAN]	22.55	4	5	5	6	418260194	0	306	33.8652	8.5874
Q96FZ2	Embryonic stem cell-specific 5-hydroxymethylcytosine-binding protein OS=Homo sapiens GN=HMCES PE=1 SV=1 - [HMCES_HUMAN]	43.79	6	13	13	17	3.81913e+08	0	354	40.5492	8.14795
P62857	40S ribosomal protein S28 OS=Homo sapiens GN=RPS28 PE=1 SV=1 - [RS28_HUMAN]	17.39	1	1	1	1	380414254	0	69	7.8362	10.6968
P23921	Ribonucleoside-diphosphate reductase large subunit OS=Homo sapiens GN=RRM1 PE=1 SV=1 - [RIR1_HUMAN]	18.43	4	13	13	15	3.79076e+08	0	792	90.0125	7.15186
Q9UHD1	Cysteine and histidine-rich domain-containing protein 1 OS=Homo sapiens GN=CHORDC1 PE=1 SV=2 - [CHRD1_HUMAN]	31.02	7	7	7	8	3.7449e+08	0	332	37.4656	7.86963
B1AK87	Capping protein (Actin filament) muscle Z-line, beta, isoform CRA_a OS=Homo sapiens GN=CAPZB PE=1 SV=1 - [B1AK87_HUMAN]	40.38	5	9	9	11	3.73638e+08	0	260	29.2768	6.91748
A0A0C4DGL3	DUTP pyrophosphatase, isoform CRA_c OS=Homo sapiens GN=DUT PE=1 SV=1 - [A0A0C4DGL3_HUMAN]	43.26	9	5	5	7	3.62514e+08	0	141	15.3858	6.56592
Q92621	Nuclear pore complex protein Nup205 OS=Homo sapiens GN=NUP205 PE=1 SV=3 - [NU205_HUMAN]	2.68	2	5	5	5	3.49527e+08	0	2012	227.776	6.18896
Q9NSD9	Phenylalanine--tRNA ligase beta subunit OS=Homo sapiens GN=FARSB PE=1 SV=3 - [SYFB_HUMAN]	27.67	2	15	15	18	3.23736e+08	0	589	66.0735	6.84424
P35520	Cystathionine beta-synthase OS=Homo sapiens GN=CBS PE=1 SV=2 - [CBS_HUMAN]	26.32	4	12	12	15	3.05585e+08	0	551	60.5482	6.65381
P47755	F-actin-capping protein subunit alpha-2 OS=Homo sapiens GN=CAPZA2 PE=1 SV=3 - [CAZA2_HUMAN]	44.76	5	6	9	10	3.03344e+08	0	286	32.9286	5.84619
P49915	GMP synthase [glutamine-hydrolyzing] OS=Homo sapiens GN=GMPS PE=1 SV=1 - [GUAA_HUMAN]	40.98	2	21	21	26	2.9055e+08	0	693	76.667	6.87354
P30048-2	Isoform 2 of Thioredoxin-dependent peroxide reductase, mitochondrial OS=Homo sapiens GN=PRDX3 - [PRDX3_HUMAN]	26.05	2	4	4	5	2.88784e+08	0	238	25.8223	7.45947
Q15417	Calponin-3 OS=Homo sapiens GN=CNN3 PE=1 SV=1 - [CNN3_HUMAN]	20.36	10	5	5	7	2.83305e+08	0	329	36.3908	6.04932
Q5T440	Putative transferase CAF17, mitochondrial OS=Homo sapiens GN=IBA57 PE=1 SV=1 - [CAF17_HUMAN]	26.12	1	6	6	8	2.75536e+08	0	356	38.1311	9.83252
P42224	Signal transducer and activator of transcription 1-alpha/beta OS=Homo sapiens GN=STAT1 PE=1 SV=2 - [STAT1_HUMAN]	26	8	17	17	19	2.64439e+08	0	750	87.2795	6.04932
P49773	Histidine triad nucleotide-binding protein 1 OS=Homo sapiens GN=HINT1 PE=1 SV=2 - [HINT1_HUMAN]	69.05	5	5	5	9	2.61485e+08	0	126	13.7931	6.94678
Q8TCY9-3	Isoform 3 of Up-regulator of cell proliferation OS=Homo sapiens GN=URGCP - [URGCP_HUMAN]	12.38	7	10	10	11	2.48537e+08	0	856	96.605	7.29834
Q9ULC4	Malignant T-cell-amplified sequence 1 OS=Homo sapiens GN=MCTS1 PE=1 SV=1 - [MCTS1_HUMAN]	19.89	3	3	3	4	2.38012e+08	0	181	20.5418	8.82178
Q9H0C8	Integrin-linked kinase-associated serine/threonine phosphatase 2C OS=Homo sapiens GN=ILKAP PE=1 SV=1 - [ILKAP_HUMAN]	21.68	5	9	9	12	2.36019e+08	0	392	42.8798	7.09326
A0A087WVM4	Monofunctional C1-tetrahydrofolate synthase, mitochondrial OS=Homo sapiens GN=MTHFD1L PE=1 SV=1 - [A0A087WVM4_HUMAN]	25.3	10	19	19	22	2.3216e+08	0	913	99.2493	7.26904
Q86UE8-2	Isoform 2 of Serine/threonine-protein kinase tousled-like 2 OS=Homo sapiens GN=TLK2 - [TLK2_HUMAN]	21.47	12	8	14	15	2.2711e+08	0	750	85.3903	8.42627
O76003	Glutaredoxin-3 OS=Homo sapiens GN=GLRX3 PE=1 SV=2 - [GLRX3_HUMAN]	26.87	1	6	6	6	2.2489e+08	0	335	37.4082	5.38916
Q16527	Cysteine and glycine-rich protein 2 OS=Homo sapiens GN=CSRP2 PE=1 SV=3 - [CSRP2_HUMAN]	12.95	3	2	2	2	2.23352e+08	0	193	20.9399	8.6167
Q14247	Src substrate cortactin OS=Homo sapiens GN=CTTN PE=1 SV=2 - [SRC8_HUMAN]	23.45	5	8	8	11	2.11965e+08	0	550	61.5485	5.40186
Q05682-5	Isoform 5 of Caldesmon OS=Homo sapiens GN=CALD1 - [CALD1_HUMAN]	22.37	10	9	9	13	2.09504e+08	0	532	61.1762	6.7124
Q01968	Inositol polyphosphate 5-phosphatase OCRL-1 OS=Homo sapiens GN=OCRL PE=1 SV=3 - [OCRL_HUMAN]	21.09	2	16	16	22	2.06745e+08	0	901	104.138	6.55127
Q9H5V9-2	Isoform 2 of UPF0428 protein CXorf56 OS=Homo sapiens GN=CXorf56 - [CX056_HUMAN]	8.09	3	1	1	1	206154551	0	173	19.9683	9.46631
P51858	Hepatoma-derived growth factor OS=Homo sapiens GN=HDGF PE=1 SV=1 - [HDGF_HUMAN]	33.33	3	6	6	7	2.05299e+08	0	240	26.7719	4.729
Q5T6F2	Ubiquitin-associated protein 2 OS=Homo sapiens GN=UBAP2 PE=1 SV=1 - [UBAP2_HUMAN]	13.32	5	8	8	10	2.04311e+08	0	1119	117.044	7.34229
Q92820	Gamma-glutamyl hydrolase OS=Homo sapiens GN=GGH PE=1 SV=2 - [GGH_HUMAN]	23.27	1	6	6	8	2.02712e+08	0	318	35.9412	7.10791
Q9NS86	LanC-like protein 2 OS=Homo sapiens GN=LANCL2 PE=1 SV=1 - [LANC2_HUMAN]	25.78	3	11	11	13	1.98497e+08	0	450	50.8214	7.43018
Q8WX93-3	Isoform 3 of Palladin OS=Homo sapiens GN=PALLD - [PALLD_HUMAN]	11.79	14	9	9	10	1.98137e+08	0	1001	108.564	7.26904
P53365-3	Isoform 3 of Arfaptin-2 OS=Homo sapiens GN=ARFIP2 - [ARFP2_HUMAN]	35.31	7	7	8	11	1.952e+08	0	303	33.7614	7.18115
Q15024	Exosome complex component RRP42 OS=Homo sapiens GN=EXOSC7 PE=1 SV=3 - [EXOS7_HUMAN]	18.21	1	3	3	4	1.90389e+08	0	291	31.8011	5.18604
P48507	Glutamate--cysteine ligase regulatory subunit OS=Homo sapiens GN=GCLM PE=1 SV=1 - [GSH0_HUMAN]	29.2	2	7	7	9	1.90113e+08	0	274	30.7078	6.02393
O75132	Zinc finger BED domain-containing protein 4 OS=Homo sapiens GN=ZBED4 PE=1 SV=2 - [ZBED4_HUMAN]	1.45	1	1	1	1	186527326	0	1171	130.239	6.82959
Q9UKI8-5	Isoform 5 of Serine/threonine-protein kinase tousled-like 1 OS=Homo sapiens GN=TLK1 - [TLK1_HUMAN]	12.81	7	1	8	9	1.8444e+08	0	718	81.8767	8.646
Q8WU40	CAMK2G protein (Fragment) OS=Homo sapiens GN=CAMK2G PE=1 SV=2 - [Q8WU40_HUMAN]	10.6	29	1	3	3	1.79906e+08	0	453	50.8928	6.68311
A0A024QZ42	HCG1985580, isoform CRA_c OS=Homo sapiens GN=PDCD6 PE=1 SV=1 - [A0A024QZ42_HUMAN]	28.1	5	3	3	4	1.78796e+08	0	121	14.4411	5.2876
O60678	Protein arginine N-methyltransferase 3 OS=Homo sapiens GN=PRMT3 PE=1 SV=3 - [ANM3_HUMAN]	18.83	8	9	9	9	176405658	0	531	59.8378	5.35107
Q96N67-4	Isoform 4 of Dedicator of cytokinesis protein 7 OS=Homo sapiens GN=DOCK7 - [DOCK7_HUMAN]	12.44	19	22	22	23	1.73957e+08	0	2098	238.123	6.82959
O00178	GTP-binding protein 1 OS=Homo sapiens GN=GTPBP1 PE=1 SV=3 - [GTPB1_HUMAN]	1.79	1	1	1	1	1.73249e+08	0	669	72.408	8.33838
O43929	Origin recognition complex subunit 4 OS=Homo sapiens GN=ORC4 PE=1 SV=2 - [ORC4_HUMAN]	24.54	11	8	8	12	1.70797e+08	0	436	50.3451	8.00146
Q7Z7A3	Cytoplasmic tRNA 2-thiolation protein 1 OS=Homo sapiens GN=CTU1 PE=1 SV=1 - [CTU1_HUMAN]	29.6	1	8	8	9	1.70676e+08	0	348	36.4269	9.20264
P68036	Ubiquitin-conjugating enzyme E2 L3 OS=Homo sapiens GN=UBE2L3 PE=1 SV=1 - [UB2L3_HUMAN]	64.94	3	6	6	7	1.69783e+08	0	154	17.8502	8.51416
O60547-2	Isoform 2 of GDP-mannose 4,6 dehydratase OS=Homo sapiens GN=GMDS - [GMDS_HUMAN]	28.65	2	7	7	9	1.65411e+08	0	342	39.0288	7.07861
Q9Y2S7	Polymerase delta-interacting protein 2 OS=Homo sapiens GN=POLDIP2 PE=1 SV=1 - [PDIP2_HUMAN]	19.84	2	6	6	7	1.65391e+08	0	368	42.0072	8.63135
Q14232	Translation initiation factor eIF-2B subunit alpha OS=Homo sapiens GN=EIF2B1 PE=1 SV=1 - [EI2BA_HUMAN]	32.46	4	9	9	10	1.64068e+08	0	305	33.6908	7.32764
H0YM70	Proteasome activator complex subunit 2 OS=Homo sapiens GN=PSME2 PE=1 SV=1 - [H0YM70_HUMAN]	22.37	4	4	4	5	1.63586e+08	0	228	25.9946	5.92236
Q9ULA0	Aspartyl aminopeptidase OS=Homo sapiens GN=DNPEP PE=1 SV=1 - [DNPEP_HUMAN]	21.26	10	7	7	9	1.63319e+08	0	475	52.3949	7.41553
I3L4I0	FLYWCH family member 2 (Fragment) OS=Homo sapiens GN=FLYWCH2 PE=1 SV=1 - [I3L4I0_HUMAN]	29.67	3	2	2	3	162598378	0	91	9.55419	9.83252
P33176	Kinesin-1 heavy chain OS=Homo sapiens GN=KIF5B PE=1 SV=1 - [KINH_HUMAN]	13.08	6	11	11	14	1.59135e+08	0	963	109.617	6.50732
O43583	Density-regulated protein OS=Homo sapiens GN=DENR PE=1 SV=2 - [DENR_HUMAN]	28.79	2	4	4	6	1.58484e+08	0	198	22.0781	5.30029
J3QS45	L-xylulose reductase (Fragment) OS=Homo sapiens GN=DCXR PE=1 SV=1 - [J3QS45_HUMAN]	11	7	1	1	1	1.58129e+08	0	100	10.7977	9.14404
P53367-2	Isoform A of Arfaptin-1 OS=Homo sapiens GN=ARFIP1 - [ARFP1_HUMAN]	25.22	3	6	7	9	1.58113e+08	0	341	38.5749	6.55127
P23588	Eukaryotic translation initiation factor 4B OS=Homo sapiens GN=EIF4B PE=1 SV=2 - [IF4B_HUMAN]	9	9	4	4	7	1.56975e+08	0	611	69.1103	5.73193
E9PLF1	Glutathione S-transferase Mu 2 (Fragment) OS=Homo sapiens GN=GSTM2 PE=1 SV=2 - [E9PLF1_HUMAN]	26.53	18	2	3	3	1.53564e+08	0	147	17.3577	5.90967
Q9NXW9	Alpha-ketoglutarate-dependent dioxygenase alkB homolog 4 OS=Homo sapiens GN=ALKBH4 PE=1 SV=1 - [ALKB4_HUMAN]	21.52	1	6	6	6	1.5211e+08	0	302	33.8161	6.66846
Q9Y570	Protein phosphatase methylesterase 1 OS=Homo sapiens GN=PPME1 PE=1 SV=3 - [PPME1_HUMAN]	18.91	4	6	6	6	1.4427e+08	0	386	42.2882	5.97314
P85037	Forkhead box protein K1 OS=Homo sapiens GN=FOXK1 PE=1 SV=1 - [FOXK1_HUMAN]	12.01	3	7	7	10	1.44141e+08	0	733	75.4106	9.31982
Q9BZX2	Uridine-cytidine kinase 2 OS=Homo sapiens GN=UCK2 PE=1 SV=1 - [UCK2_HUMAN]	13.79	5	3	3	3	1.42811e+08	0	261	29.2811	6.69775
Q8IYU8	Calcium uptake protein 2, mitochondrial OS=Homo sapiens GN=MICU2 PE=1 SV=2 - [MICU2_HUMAN]	20.05	2	5	5	6	142255621	0	434	49.6344	9.08545
Q8TCG1	Protein CIP2A OS=Homo sapiens GN=KIAA1524 PE=1 SV=2 - [CIP2A_HUMAN]	12.38	5	10	10	10	1.40604e+08	0	905	102.121	6.22705
Q13395	Probable methyltransferase TARBP1 OS=Homo sapiens GN=TARBP1 PE=1 SV=1 - [TARB1_HUMAN]	8.39	1	11	11	11	1.39172e+08	0	1621	181.559	7.04932
A0A087WUQ6	Glutathione peroxidase OS=Homo sapiens GN=GPX1 PE=1 SV=1 - [A0A087WUQ6_HUMAN]	31.19	3	6	6	7	1.39037e+08	0	202	21.9242	6.55127
P46108-2	Isoform Crk-I of Adapter molecule crk OS=Homo sapiens GN=CRK - [CRK_HUMAN]	5.39	2	1	1	1	138536164	0	204	22.8915	5.47803
P04183	Thymidine kinase, cytosolic OS=Homo sapiens GN=TK1 PE=1 SV=2 - [KITH_HUMAN]	21.79	5	5	5	6	1.37535e+08	0	234	25.452	8.51416
Q96A65	Exocyst complex component 4 OS=Homo sapiens GN=EXOC4 PE=1 SV=1 - [EXOC4_HUMAN]	1.44	1	1	1	1	134128181	0	974	110.429	6.49365
Q9NZL9-5	Isoform 5 of Methionine adenosyltransferase 2 subunit beta OS=Homo sapiens GN=MAT2B - [MAT2B_HUMAN]	14.46	6	1	1	1	1.33325e+08	0	83	9.48178	6.354
Q9BTE3-2	Isoform 2 of Mini-chromosome maintenance complex-binding protein OS=Homo sapiens GN=MCMBP - [MCMBP_HUMAN]	16.41	3	8	8	8	1.32882e+08	0	640	72.7027	5.78271
Q52LJ0	Protein FAM98B OS=Homo sapiens GN=FAM98B PE=1 SV=1 - [FA98B_HUMAN]	10.61	2	3	3	3	1.32117e+08	0	330	37.167	6.29053
P15104	Glutamine synthetase OS=Homo sapiens GN=GLUL PE=1 SV=4 - [GLNA_HUMAN]	16.62	2	6	6	7	1.30475e+08	0	373	42.0373	6.88818
Q99961	Endophilin-A2 OS=Homo sapiens GN=SH3GL1 PE=1 SV=1 - [SH3G1_HUMAN]	12.77	7	5	5	5	1.29786e+08	0	368	41.464	5.42725
Q86U90	YrdC domain-containing protein, mitochondrial OS=Homo sapiens GN=YRDC PE=1 SV=1 - [YRDC_HUMAN]	41.94	1	7	7	8	1.29625e+08	0	279	29.3093	8.57275
Q9UBV8	Peflin OS=Homo sapiens GN=PEF1 PE=1 SV=1 - [PEF1_HUMAN]	9.86	1	3	3	4	1.29488e+08	0	284	30.3613	6.53662
Q8N1G4	Leucine-rich repeat-containing protein 47 OS=Homo sapiens GN=LRRC47 PE=1 SV=1 - [LRC47_HUMAN]	16.64	1	8	8	10	1.26161e+08	0	583	63.4337	8.27979
O15357	Phosphatidylinositol 3,4,5-trisphosphate 5-phosphatase 2 OS=Homo sapiens GN=INPPL1 PE=1 SV=2 - [SHIP2_HUMAN]	8.9	7	9	9	10	1.26022e+08	0	1258	138.513	6.53662
P00390-5	Isoform 4 of Glutathione reductase, mitochondrial OS=Homo sapiens GN=GSR - [GSHR_HUMAN]	10.91	7	4	4	4	1.25907e+08	0	440	47.2372	8.74854
O43837	Isocitrate dehydrogenase [NAD] subunit beta, mitochondrial OS=Homo sapiens GN=IDH3B PE=1 SV=2 - [IDH3B_HUMAN]	19.48	6	7	7	9	1.22997e+08	0	385	42.1566	8.45557
Q9Y6A5	Transforming acidic coiled-coil-containing protein 3 OS=Homo sapiens GN=TACC3 PE=1 SV=1 - [TACC3_HUMAN]	11.34	5	7	7	7	1.22237e+08	0	838	90.3038	5.04639
O75717	WD repeat and HMG-box DNA-binding protein 1 OS=Homo sapiens GN=WDHD1 PE=1 SV=1 - [WDHD1_HUMAN]	16.03	4	13	13	14	1.20637e+08	0	1129	125.888	5.61768
Q9NQ88	Fructose-2,6-bisphosphatase TIGAR OS=Homo sapiens GN=TIGAR PE=1 SV=1 - [TIGAR_HUMAN]	11.11	1	2	2	2	1.17426e+08	0	270	30.0431	7.69385
E5RFX7	Proline synthase co-transcribed bacterial homolog protein (Fragment) OS=Homo sapiens GN=PROSC PE=1 SV=1 - [E5RFX7_HUMAN]	22.63	4	2	2	2	1.1697e+08	0	137	15.3299	7.10791
D6RIY6	Exosome complex component RRP45 OS=Homo sapiens GN=EXOSC9 PE=1 SV=1 - [D6RIY6_HUMAN]	13.71	9	4	4	4	1.16257e+08	0	423	46.948	5.16064
E9PHA2	Condensin complex subunit 2 OS=Homo sapiens GN=NCAPH PE=1 SV=1 - [E9PHA2_HUMAN]	12.47	6	6	6	6	1.15382e+08	0	730	81.5218	5.05908
Q70Z53-2	Isoform 2 of Protein FRA10AC1 OS=Homo sapiens GN=FRA10AC1 - [F10C1_HUMAN]	13.04	5	3	3	3	1.15021e+08	0	276	32.8756	9.21729
O95801	Tetratricopeptide repeat protein 4 OS=Homo sapiens GN=TTC4 PE=1 SV=3 - [TTC4_HUMAN]	27.39	1	8	8	9	1.14445e+08	0	387	44.6503	5.60498
Q8NEZ5	F-box only protein 22 OS=Homo sapiens GN=FBXO22 PE=1 SV=1 - [FBX22_HUMAN]	18.61	19	7	7	10	1.14369e+08	0	403	44.4798	7.03467
A0A0B4J2G4	Leucine-rich repeat-containing protein 41 OS=Homo sapiens GN=LRRC41 PE=1 SV=1 - [A0A0B4J2G4_HUMAN]	11.39	7	7	7	8	1.13896e+08	0	790	86.1845	8.45557
P41227	N-alpha-acetyltransferase 10 OS=Homo sapiens GN=NAA10 PE=1 SV=1 - [NAA10_HUMAN]	14.47	5	3	3	3	1.13525e+08	0	235	26.4419	5.64307
F8VUA2	Charged multivesicular body protein 1a OS=Homo sapiens GN=CHMP1A PE=1 SV=1 - [F8VUA2_HUMAN]	13.81	4	3	3	3	1.12822e+08	0	181	19.5191	9.24658
I3L0X5	Sperm-associated antigen 7 OS=Homo sapiens GN=SPAG7 PE=1 SV=1 - [I3L0X5_HUMAN]	14.77	4	2	2	2	1.11726e+08	0	176	20.071	5.74463
Q9NQW6	Actin-binding protein anillin OS=Homo sapiens GN=ANLN PE=1 SV=2 - [ANLN_HUMAN]	14.06	7	13	13	14	1.09871e+08	0	1124	124.122	8.07471
Q5T8U9	Carnosine N-methyltransferase OS=Homo sapiens GN=CARNMT1 PE=1 SV=1 - [Q5T8U9_HUMAN]	7.19	3	1	1	1	1.0939e+08	0	153	17.5967	6.66846
K7ES20	Cyclin-dependent kinase inhibitor 2A OS=Homo sapiens GN=CDKN2A PE=1 SV=1 - [K7ES20_HUMAN]	23.08	8	2	2	3	1.09201e+08	0	104	11.0686	6.06201
O95336	6-phosphogluconolactonase OS=Homo sapiens GN=PGLS PE=1 SV=2 - [6PGL_HUMAN]	24.42	4	4	4	5	1.07483e+08	0	258	27.5296	6.04932
P46734-2	Isoform 1 of Dual specificity mitogen-activated protein kinase kinase 3 OS=Homo sapiens GN=MAP2K3 - [MP2K3_HUMAN]	19.5	6	5	5	5	1.03491e+08	0	318	36.1493	6.25244
E5RIK5	Dynactin subunit 6 OS=Homo sapiens GN=DCTN6 PE=1 SV=1 - [E5RIK5_HUMAN]	37.84	5	1	1	1	1.0287e+08	0	37	3.72391	7.12256
Q13185	Chromobox protein homolog 3 OS=Homo sapiens GN=CBX3 PE=1 SV=4 - [CBX3_HUMAN]	6.56	1	1	1	1	102586491	0	183	20.7984	5.32568
Q8NC96-2	Isoform 2 of Adaptin ear-binding coat-associated protein 1 OS=Homo sapiens GN=NECAP1 - [NECP1_HUMAN]	8.82	3	1	1	1	1.01342e+08	0	102	11.4368	6.69775
P31153-2	Isoform 2 of S-adenosylmethionine synthase isoform type-2 OS=Homo sapiens GN=MAT2A - [METK2_HUMAN]	10.03	2	3	3	3	1.0062e+08	0	299	32.9441	7.25439
Q14C86-4	Isoform 4 of GTPase-activating protein and VPS9 domain-containing protein 1 OS=Homo sapiens GN=GAPVD1 - [GAPD1_HUMAN]	8.34	14	10	10	10	9.98935e+07	0	1439	160.505	5.21143
Q9UHV9	Prefoldin subunit 2 OS=Homo sapiens GN=PFDN2 PE=1 SV=1 - [PFD2_HUMAN]	16.88	1	2	2	2	9.81736e+07	0	154	16.6376	6.58057
Q9NSV4-6	Isoform 6 of Protein diaphanous homolog 3 OS=Homo sapiens GN=DIAPH3 - [DIAP3_HUMAN]	7.48	14	7	7	9	9.68603e+07	0	1123	128.912	7.1958
Q6P3X3	Tetratricopeptide repeat protein 27 OS=Homo sapiens GN=TTC27 PE=1 SV=1 - [TTC27_HUMAN]	9.61	4	8	8	8	9.63927e+07	0	843	96.5712	5.59229
P35237	Serpin B6 OS=Homo sapiens GN=SERPINB6 PE=1 SV=3 - [SPB6_HUMAN]	13.3	3	3	3	4	9.63833e+07	0	376	42.5941	5.2749
P85298-4	Isoform 4 of Rho GTPase-activating protein 8 OS=Homo sapiens GN=ARHGAP8 - [RHG08_HUMAN]	20.09	11	7	7	7	9.58173e+07	0	433	49.7201	9.30518
Q9NPD3	Exosome complex component RRP41 OS=Homo sapiens GN=EXOSC4 PE=1 SV=3 - [EXOS4_HUMAN]	10.61	3	2	2	3	9.41287e+07	0	245	26.3665	6.52197
K7ELC8	Sperm-associated antigen 5 (Fragment) OS=Homo sapiens GN=SPAG5 PE=1 SV=1 - [K7ELC8_HUMAN]	8.06	3	1	1	1	93760970	0	186	21.4039	4.90674
Q8NFW8	N-acylneuraminate cytidylyltransferase OS=Homo sapiens GN=CMAS PE=1 SV=2 - [NEUA_HUMAN]	10.14	3	3	3	4	9.33196e+07	0	434	48.3487	7.92822
B3KVZ3	Centromere protein H OS=Homo sapiens GN=CENPH PE=1 SV=1 - [B3KVZ3_HUMAN]	19.74	3	4	4	4	9.2852e+07	0	228	26.2226	4.93213
Q7LBC6-2	Isoform 2 of Lysine-specific demethylase 3B OS=Homo sapiens GN=KDM3B - [KDM3B_HUMAN]	11.29	2	4	10	10	9.2672e+07	0	1417	154.571	7.18115
Q5T1V6-2	Isoform 2 of Probable ATP-dependent RNA helicase DDX59 OS=Homo sapiens GN=DDX59 - [DDX59_HUMAN]	13.62	5	6	6	6	9.21322e+07	0	580	64.5308	6.55127
Q16204	Coiled-coil domain-containing protein 6 OS=Homo sapiens GN=CCDC6 PE=1 SV=2 - [CCDC6_HUMAN]	4.01	1	1	1	1	9.06934e+07	0	474	53.2578	7.34229
Q9H3U1-2	Isoform 2 of Protein unc-45 homolog A OS=Homo sapiens GN=UNC45A - [UN45A_HUMAN]	9.15	3	7	7	7	9.05965e+07	0	929	101.611	6.06201
Q86X76-2	Isoform 1 of Nitrilase homolog 1 OS=Homo sapiens GN=NIT1 - [NIT1_HUMAN]	11.34	5	3	3	3	9.04036e+07	0	291	31.8379	6.87354
Q9HAV4	Exportin-5 OS=Homo sapiens GN=XPO5 PE=1 SV=1 - [XPO5_HUMAN]	7.14	4	7	7	7	8.88827e+07	0	1204	136.222	5.79541
Q96SZ5	2-aminoethanethiol dioxygenase OS=Homo sapiens GN=ADO PE=1 SV=2 - [AEDO_HUMAN]	3.33	1	1	1	1	8.88431e+07	0	270	29.7319	6.03662
Q9BX68	Histidine triad nucleotide-binding protein 2, mitochondrial OS=Homo sapiens GN=HINT2 PE=1 SV=1 - [HINT2_HUMAN]	9.82	1	1	1	1	8.83712e+07	0	163	17.1512	9.15869
Q15459	Splicing factor 3A subunit 1 OS=Homo sapiens GN=SF3A1 PE=1 SV=1 - [SF3A1_HUMAN]	1.64	1	1	1	1	8.83341e+07	0	793	88.8305	5.22412
Q9HA64	Ketosamine-3-kinase OS=Homo sapiens GN=FN3KRP PE=1 SV=2 - [KT3K_HUMAN]	10.03	4	4	4	5	8.83057e+07	0	309	34.3902	7.32764
Q86X55-1	Isoform 1 of Histone-arginine methyltransferase CARM1 OS=Homo sapiens GN=CARM1 - [CARM1_HUMAN]	9.74	6	6	6	6	8.82889e+07	0	585	63.4192	6.56592
A0A0C4DG88	POU domain protein (Fragment) OS=Homo sapiens GN=POU2F1 PE=1 SV=1 - [A0A0C4DG88_HUMAN]	5.53	23	2	2	3	88201655	0	561	58.6474	8.71924
Q9BSV6	tRNA-splicing endonuclease subunit Sen34 OS=Homo sapiens GN=TSEN34 PE=1 SV=1 - [SEN34_HUMAN]	12.26	5	3	3	3	8.80791e+07	0	310	33.6314	8.42627
H0YLA2	Signal recognition particle 14 kDa protein OS=Homo sapiens GN=SRP14 PE=1 SV=1 - [H0YLA2_HUMAN]	11.3	2	1	1	1	8.59498e+07	0	115	13.0498	9.56885
M0QYI6	NEDD8-conjugating enzyme Ubc12 (Fragment) OS=Homo sapiens GN=UBE2M PE=1 SV=1 - [M0QYI6_HUMAN]	9.65	2	1	1	1	8.58874e+07	0	114	12.9447	8.82178
A1X283	SH3 and PX domain-containing protein 2B OS=Homo sapiens GN=SH3PXD2B PE=1 SV=3 - [SPD2B_HUMAN]	5.82	1	3	3	3	8.53873e+07	0	911	101.516	8.68994
P15924-2	Isoform DPII of Desmoplakin OS=Homo sapiens GN=DSP - [DESP_HUMAN]	7.04	3	14	14	15	8.4529e+07	0	2272	259.957	6.96143
Q13428-5	Isoform 5 of Treacle protein OS=Homo sapiens GN=TCOF1 - [TCOF_HUMAN]	10.02	11	7	7	8	8.36607e+07	0	958	96.6995	5.61768
P42684-4	Isoform 4 of Abelson tyrosine-protein kinase 2 OS=Homo sapiens GN=ABL2 - [ABL2_HUMAN]	4.89	9	3	3	3	8.36489e+07	0	1043	114.087	7.28369
P42695	Condensin-2 complex subunit D3 OS=Homo sapiens GN=NCAPD3 PE=1 SV=2 - [CNDD3_HUMAN]	6.14	5	6	6	8	8.3636e+07	0	1498	168.783	7.50342
F5GY90	Porphobilinogen deaminase (Fragment) OS=Homo sapiens GN=HMBS PE=1 SV=1 - [F5GY90_HUMAN]	14.97	7	2	2	2	8.3489e+07	0	187	20.8793	9.93506
Q9Y2V2	Calcium-regulated heat stable protein 1 OS=Homo sapiens GN=CARHSP1 PE=1 SV=2 - [CHSP1_HUMAN]	10.88	1	1	1	2	82335599	0	147	15.882	8.20654
Q86XA9	HEAT repeat-containing protein 5A OS=Homo sapiens GN=HEATR5A PE=1 SV=2 - [HTR5A_HUMAN]	8.38	5	13	13	13	82179299	0	2040	221.863	6.58057
Q8NBS9-2	Isoform 2 of Thioredoxin domain-containing protein 5 OS=Homo sapiens GN=TXNDC5 - [TXND5_HUMAN]	25.93	2	7	7	9	8.21281e+07	0	324	36.155	5.46533
P04080	Cystatin-B OS=Homo sapiens GN=CSTB PE=1 SV=2 - [CYTB_HUMAN]	12.24	1	1	1	1	8.08764e+07	0	98	11.1326	7.56201
H7BXF3	Transformer-2 protein homolog beta (Fragment) OS=Homo sapiens GN=TRA2B PE=1 SV=1 - [H7BXF3_HUMAN]	11.02	3	1	1	1	8.0837e+07	0	127	15.2204	10.1987
P40939	Trifunctional enzyme subunit alpha, mitochondrial OS=Homo sapiens GN=HADHA PE=1 SV=2 - [ECHA_HUMAN]	11.27	3	5	5	5	8.04916e+07	0	763	82.9469	9.0415
Q06323-3	Isoform 3 of Proteasome activator complex subunit 1 OS=Homo sapiens GN=PSME1 - [PSME1_HUMAN]	28.76	5	5	5	5	8.04136e+07	0	233	26.8529	5.78271
Q15118	[Pyruvate dehydrogenase (acetyl-transferring)] kinase isozyme 1, mitochondrial OS=Homo sapiens GN=PDK1 PE=1 SV=1 - [PDK1_HUMAN]	5.05	3	2	2	2	7.95898e+07	0	436	49.213	8.80713
P21912	Succinate dehydrogenase [ubiquinone] iron-sulfur subunit, mitochondrial OS=Homo sapiens GN=SDHB PE=1 SV=3 - [SDHB_HUMAN]	3.21	1	1	1	1	79454557	0	280	31.6088	8.76318
Q9BXW7-2	Isoform 1 of Cat eye syndrome critical region protein 5 OS=Homo sapiens GN=CECR5 - [CECR5_HUMAN]	6.62	2	2	2	3	7.9267e+07	0	393	43.5603	6.90283
Q32MZ4-3	Isoform 3 of Leucine-rich repeat flightless-interacting protein 1 OS=Homo sapiens GN=LRRFIP1 - [LRRF1_HUMAN]	2.53	3	1	1	1	7.92637e+07	0	752	82.6386	4.61475
Q96EY5-2	Isoform 2 of Multivesicular body subunit 12A OS=Homo sapiens GN=MVB12A - [MB12A_HUMAN]	13.73	6	2	2	2	7.77394e+07	0	233	24.5165	8.30908
P53350	Serine/threonine-protein kinase PLK1 OS=Homo sapiens GN=PLK1 PE=1 SV=1 - [PLK1_HUMAN]	4.31	22	1	2	2	7.75231e+07	0	603	68.2116	8.90967
Q9UPU5	Ubiquitin carboxyl-terminal hydrolase 24 OS=Homo sapiens GN=USP24 PE=1 SV=3 - [UBP24_HUMAN]	8.47	1	19	19	20	7.75102e+07	0	2620	294.178	6.13818
P53004	Biliverdin reductase A OS=Homo sapiens GN=BLVRA PE=1 SV=2 - [BIEA_HUMAN]	18.92	2	5	5	6	7.72888e+07	0	296	33.4073	6.44287
A0AVT1	Ubiquitin-like modifier-activating enzyme 6 OS=Homo sapiens GN=UBA6 PE=1 SV=1 - [UBA6_HUMAN]	8.65	5	7	7	7	7.7218e+07	0	1052	117.895	6.13818
Q15437	Protein transport protein Sec23B OS=Homo sapiens GN=SEC23B PE=1 SV=2 - [SC23B_HUMAN]	8.47	7	3	4	4	7.70363e+07	0	767	86.4235	6.88818
Q8N6M0-2	Isoform 2 of OTU domain-containing protein 6B OS=Homo sapiens GN=OTUD6B - [OTU6B_HUMAN]	6.77	3	1	1	1	76861723	0	192	21.795	5.09717
Q96CX2	BTB/POZ domain-containing protein KCTD12 OS=Homo sapiens GN=KCTD12 PE=1 SV=1 - [KCD12_HUMAN]	14.15	1	3	3	4	7.6731e+07	0	325	35.6787	5.64307
A0A087WWY3	Filamin-A OS=Homo sapiens GN=FLNA PE=1 SV=1 - [A0A087WWY3_HUMAN]	5.83	6	9	11	12	7.57542e+07	0	2315	245.697	5.97314
A0A087WU64	DNA polymerase OS=Homo sapiens GN=POLA1 PE=1 SV=1 - [A0A087WU64_HUMAN]	3.22	3	4	4	4	75495823	0	1461	165.663	5.84619
Q5JVF3-3	Isoform 3 of PCI domain-containing protein 2 OS=Homo sapiens GN=PCID2 - [PCID2_HUMAN]	7.45	4	2	2	3	7.53658e+07	0	376	43.3465	8.63135
Q29RF7	Sister chromatid cohesion protein PDS5 homolog A OS=Homo sapiens GN=PDS5A PE=1 SV=1 - [PDS5A_HUMAN]	8.75	3	9	9	10	7.41339e+07	0	1337	150.734	7.91357
J3QL05	Serine/arginine-rich-splicing factor 2 (Fragment) OS=Homo sapiens GN=SRSF2 PE=1 SV=1 - [J3QL05_HUMAN]	6.15	6	1	1	1	7.41182e+07	0	130	15.1466	10.9604
Q9NQX3	Gephyrin OS=Homo sapiens GN=GPHN PE=1 SV=1 - [GEPH_HUMAN]	4.21	7	3	3	3	7.3224e+07	0	736	79.698	5.42725
Q9H3P2	Negative elongation factor A OS=Homo sapiens GN=NELFA PE=1 SV=3 - [NELFA_HUMAN]	6.63	7	2	2	2	7.26905e+07	0	528	57.2408	9.02686
Q8N999-3	Isoform 3 of Uncharacterized protein C12orf29 OS=Homo sapiens GN=C12orf29 - [CL029_HUMAN]	9.6	2	2	2	2	7.23982e+07	0	302	34.7015	6.68311
Q9BQ52-4	Isoform 4 of Zinc phosphodiesterase ELAC protein 2 OS=Homo sapiens GN=ELAC2 - [RNZ2_HUMAN]	10.43	13	6	6	6	7.12402e+07	0	786	87.508	7.97217
Q8TB37	Iron-sulfur protein NUBPL OS=Homo sapiens GN=NUBPL PE=1 SV=3 - [NUBPL_HUMAN]	7.21	4	2	2	2	70869007	0	319	34.0609	9.0415
P78346	Ribonuclease P protein subunit p30 OS=Homo sapiens GN=RPP30 PE=1 SV=1 - [RPP30_HUMAN]	23.51	4	4	4	5	7.07773e+07	0	268	29.3027	8.90967
X6RFN3	E3 ubiquitin-protein ligase RING2 (Fragment) OS=Homo sapiens GN=RNF2 PE=1 SV=2 - [X6RFN3_HUMAN]	10.2	5	2	2	2	7.05552e+07	0	245	27.2603	6.34131
Q9Y617-2	Isoform 2 of Phosphoserine aminotransferase OS=Homo sapiens GN=PSAT1 - [SERC_HUMAN]	6.48	2	2	2	2	69919606	0	324	35.1661	6.68311
A0A0J9YW13	RNA-binding protein 8A (Fragment) OS=Homo sapiens GN=RBM8A PE=1 SV=1 - [A0A0J9YW13_HUMAN]	10.38	3	1	1	1	6.89147e+07	0	106	12.3122	8.71924
Q05086-2	Isoform I of Ubiquitin-protein ligase E3A OS=Homo sapiens GN=UBE3A - [UBE3A_HUMAN]	6.1	6	4	4	4	6.84532e+07	0	852	97.9052	5.22412
O94906-2	Isoform 2 of Pre-mRNA-processing factor 6 OS=Homo sapiens GN=PRPF6 - [PRP6_HUMAN]	9.1	2	7	7	8	6.83984e+07	0	901	102.364	8.26514
B8ZZQ4	Pentatricopeptide repeat domain-containing protein 3, mitochondrial (Fragment) OS=Homo sapiens GN=PTCD3 PE=1 SV=3 - [B8ZZQ4_HUMAN]	6.95	2	1	1	1	6.82448e+07	0	187	21.0621	9.71533
D6R974	Ubiquitin carboxyl-terminal hydrolase OS=Homo sapiens GN=UCHL1 PE=1 SV=1 - [D6R974_HUMAN]	11.54	3	1	1	1	67957986	0	156	17.3498	5.90967
Q9BQ61	Uncharacterized protein C19orf43 OS=Homo sapiens GN=C19orf43 PE=1 SV=1 - [CS043_HUMAN]	15.91	2	2	2	4	6.73388e+07	0	176	18.4082	9.43701
G5EA31	Protein transport protein Sec24C OS=Homo sapiens GN=SEC24C PE=1 SV=1 - [G5EA31_HUMAN]	4.51	4	4	4	4	6.7268e+07	0	1042	111.914	6.3667
K7EIN2	Protein syndesmos (Fragment) OS=Homo sapiens GN=NUDT16L1 PE=1 SV=1 - [K7EIN2_HUMAN]	20.71	5	3	3	3	6.71986e+07	0	198	21.9054	8.92432
Q5VZK9-2	Isoform 2 of F-actin-uncapping protein LRRC16A OS=Homo sapiens GN=LRRC16A - [CARL1_HUMAN]	2.71	5	3	3	3	6.68934e+07	0	1326	146.996	7.78174
Q8IWX8	Calcium homeostasis endoplasmic reticulum protein OS=Homo sapiens GN=CHERP PE=1 SV=3 - [CHERP_HUMAN]	1.2	2	1	1	1	6.62913e+07	0	916	103.637	9.0415
Q9UKN8	General transcription factor 3C polypeptide 4 OS=Homo sapiens GN=GTF3C4 PE=1 SV=2 - [TF3C4_HUMAN]	4.14	2	2	2	2	6.61669e+07	0	822	91.9235	6.65381
P23378	Glycine dehydrogenase (decarboxylating), mitochondrial OS=Homo sapiens GN=GLDC PE=1 SV=2 - [GCSP_HUMAN]	2.16	1	1	1	1	6.61315e+07	0	1020	112.657	7.10791
Q9UH62	Armadillo repeat-containing X-linked protein 3 OS=Homo sapiens GN=ARMCX3 PE=1 SV=1 - [ARMX3_HUMAN]	5.54	1	2	2	2	6.60438e+07	0	379	42.4739	8.36768
P51812	Ribosomal protein S6 kinase alpha-3 OS=Homo sapiens GN=RPS6KA3 PE=1 SV=1 - [KS6A3_HUMAN]	7.7	23	5	5	5	6.60308e+07	0	740	83.6829	6.88818
P30520	Adenylosuccinate synthetase isozyme 2 OS=Homo sapiens GN=ADSS PE=1 SV=3 - [PURA2_HUMAN]	11.4	1	4	4	4	6.59846e+07	0	456	50.0658	6.55127
O95861-4	Isoform 4 of 3'(2'),5'-bisphosphate nucleotidase 1 OS=Homo sapiens GN=BPNT1 - [BPNT1_HUMAN]	13.6	8	3	3	3	65924021	0	272	29.1703	8.27979
H0YIH0	tRNA (guanine-N(7)-)-methyltransferase (Fragment) OS=Homo sapiens GN=METTL1 PE=1 SV=1 - [H0YIH0_HUMAN]	11.29	2	1	1	1	65866208	0	124	14.1493	8.86572
B1AJY6	26S proteasome non-ATPase regulatory subunit 10 OS=Homo sapiens GN=PSMD10 PE=1 SV=1 - [B1AJY6_HUMAN]	10.91	5	1	1	1	6.58186e+07	0	110	11.9188	5.24951
O00267-2	Isoform 2 of Transcription elongation factor SPT5 OS=Homo sapiens GN=SUPT5H - [SPT5H_HUMAN]	7.66	2	6	6	7	6.56102e+07	0	1083	120.424	5.09717
Q86TI2	Dipeptidyl peptidase 9 OS=Homo sapiens GN=DPP9 PE=1 SV=3 - [DPP9_HUMAN]	12.51	8	6	6	6	6.55581e+07	0	863	98.201	6.45557
Q15054-3	Isoform 3 of DNA polymerase delta subunit 3 OS=Homo sapiens GN=POLD3 - [DPOD3_HUMAN]	3.61	3	1	1	1	6.53134e+07	0	360	39.296	9.43701
Q93034	Cullin-5 OS=Homo sapiens GN=CUL5 PE=1 SV=4 - [CUL5_HUMAN]	2.69	1	2	2	2	6.50308e+07	0	780	90.8974	7.94287
Q14669-4	Isoform 4 of E3 ubiquitin-protein ligase TRIP12 OS=Homo sapiens GN=TRIP12 - [TRIPC_HUMAN]	4.3	6	5	6	6	6.47069e+07	0	1722	191.954	6.49365
F5H2X8	5'-AMP-activated protein kinase subunit beta-1 OS=Homo sapiens GN=PRKAB1 PE=1 SV=1 - [F5H2X8_HUMAN]	9.62	4	1	1	1	6.44222e+07	0	104	11.7031	7.91357
O43414-3	Isoform 3 of ERI1 exoribonuclease 3 OS=Homo sapiens GN=ERI3 - [ERI3_HUMAN]	25.78	6	3	3	4	6.441e+07	0	128	14.5323	8.44092
Q9GZT9-3	Isoform 3 of Egl nine homolog 1 OS=Homo sapiens GN=EGLN1 - [EGLN1_HUMAN]	12.62	6	4	4	4	6.38816e+07	0	325	36.463	8.36768
Q96SU4-5	Isoform 5 of Oxysterol-binding protein-related protein 9 OS=Homo sapiens GN=OSBPL9 - [OSBL9_HUMAN]	5.02	7	2	2	2	6.35059e+07	0	558	62.4891	6.3667
O14965	Aurora kinase A OS=Homo sapiens GN=AURKA PE=1 SV=2 - [AURKA_HUMAN]	30.02	26	8	9	9	63436050	0	403	45.7808	9.39307
C9JLH5	Elongator complex protein 6 (Fragment) OS=Homo sapiens GN=ELP6 PE=1 SV=1 - [C9JLH5_HUMAN]	32.5	9	2	2	2	6.32107e+07	0	80	8.95881	5.37646
O14578	Citron Rho-interacting kinase OS=Homo sapiens GN=CIT PE=1 SV=2 - [CTRO_HUMAN]	1.28	6	2	2	2	6.27833e+07	0	2027	231.286	6.56592
Q9Y3A3-2	Isoform 2 of MOB-like protein phocein OS=Homo sapiens GN=MOB4 - [PHOCN_HUMAN]	25.39	5	4	4	4	6.23874e+07	0	193	22.3039	6.13818
Q96IZ0	PRKC apoptosis WT1 regulator protein OS=Homo sapiens GN=PAWR PE=1 SV=1 - [PAWR_HUMAN]	7.94	4	2	2	2	6.23516e+07	0	340	36.5454	5.41455
Q15021	Condensin complex subunit 1 OS=Homo sapiens GN=NCAPD2 PE=1 SV=3 - [CND1_HUMAN]	6	4	8	8	8	6.2051e+07	0	1401	157.082	6.60986
Q6P587	Acylpyruvase FAHD1, mitochondrial OS=Homo sapiens GN=FAHD1 PE=1 SV=2 - [FAHD1_HUMAN]	6.25	3	1	1	1	61280378	0	224	24.8267	7.38623
P23193-2	Isoform 2 of Transcription elongation factor A protein 1 OS=Homo sapiens GN=TCEA1 - [TCEA1_HUMAN]	10	8	2	2	2	6.11818e+07	0	280	31.6437	8.52881
E5RIW1	Exportin-7 (Fragment) OS=Homo sapiens GN=XPO7 PE=1 SV=2 - [E5RIW1_HUMAN]	8.44	3	1	1	1	60681773	0	237	26.8259	6.68311
Q9H773	dCTP pyrophosphatase 1 OS=Homo sapiens GN=DCTPP1 PE=1 SV=1 - [DCTP1_HUMAN]	25.88	3	2	2	2	6.05363e+07	0	170	18.6694	5.03369
C9J2E1	Choline-phosphate cytidylyltransferase A (Fragment) OS=Homo sapiens GN=PCYT1A PE=1 SV=7 - [C9J2E1_HUMAN]	23.47	14	3	3	4	6.01432e+07	0	213	24.1041	8.67529
H7C3V9	Selenocysteine lyase (Fragment) OS=Homo sapiens GN=SCLY PE=1 SV=1 - [H7C3V9_HUMAN]	25.73	9	4	4	4	5.99875e+07	0	241	26.1812	6.91748
H0YJ35	Serine/threonine-protein phosphatase 2A 56 kDa regulatory subunit gamma isoform (Fragment) OS=Homo sapiens GN=PPP2R5C PE=4 SV=1 - [H0YJ35_HUMAN]	18.31	13	1	1	1	5.99499e+07	0	71	8.33217	4.50049
Q9NVS9-3	Isoform 3 of Pyridoxine-5'-phosphate oxidase OS=Homo sapiens GN=PNPO - [PNPO_HUMAN]	15.23	5	2	2	2	5.97374e+07	0	243	27.8048	7.40088
O94776	Metastasis-associated protein MTA2 OS=Homo sapiens GN=MTA2 PE=1 SV=1 - [MTA2_HUMAN]	4.64	2	2	2	2	5.94065e+07	0	668	74.9757	9.65674
Q7L3T8	Probable proline--tRNA ligase, mitochondrial OS=Homo sapiens GN=PARS2 PE=1 SV=1 - [SYPM_HUMAN]	4.63	1	2	2	2	5.93029e+07	0	475	53.2281	8.104
H0Y9R3	WD repeat-containing protein 26 (Fragment) OS=Homo sapiens GN=WDR26 PE=1 SV=1 - [H0Y9R3_HUMAN]	15.59	3	3	3	4	5.92142e+07	0	295	33.224	5.36377
H0YK42	Sorting nexin-1 OS=Homo sapiens GN=SNX1 PE=1 SV=1 - [H0YK42_HUMAN]	7.89	4	1	2	2	5.92054e+07	0	304	35.5706	6.72705
J3KSC4	Ras-related C3 botulinum toxin substrate 3 (Fragment) OS=Homo sapiens GN=RAC3 PE=1 SV=1 - [J3KSC4_HUMAN]	7.69	9	1	1	1	58807917	0	130	14.8217	7.34229
P20290-2	Isoform 2 of Transcription factor BTF3 OS=Homo sapiens GN=BTF3 - [BTF3_HUMAN]	15.43	4	2	2	2	5.84674e+07	0	162	17.6882	7.50342
P19174	1-phosphatidylinositol 4,5-bisphosphate phosphodiesterase gamma-1 OS=Homo sapiens GN=PLCG1 PE=1 SV=1 - [PLCG1_HUMAN]	5.04	5	5	5	5	5.82282e+07	0	1290	148.438	6.04932
C9JHC7	DNA polymerase delta subunit 2 (Fragment) OS=Homo sapiens GN=POLD2 PE=1 SV=1 - [C9JHC7_HUMAN]	5.84	4	1	1	1	5.80899e+07	0	257	27.8632	6.27783
A0A0J9YWI0	Peroxisomal 2,4-dienoyl-CoA reductase (Fragment) OS=Homo sapiens GN=DECR2 PE=1 SV=1 - [A0A0J9YWI0_HUMAN]	5.04	4	1	1	1	57707584	0	238	25.1249	8.51416
Q99661-2	Isoform 2 of Kinesin-like protein KIF2C OS=Homo sapiens GN=KIF2C - [KIF2C_HUMAN]	7.45	5	4	4	4	5.76148e+07	0	671	75.5132	7.56201
P46063	ATP-dependent DNA helicase Q1 OS=Homo sapiens GN=RECQL PE=1 SV=3 - [RECQ1_HUMAN]	2.93	5	2	2	2	5.73389e+07	0	649	73.41	7.88428
C9JQV0	Uncharacterized protein C7orf50 (Fragment) OS=Homo sapiens GN=C7orf50 PE=1 SV=1 - [C9JQV0_HUMAN]	10.94	2	1	1	1	5.73303e+07	0	192	21.8697	9.64209
A0A0B4J1W3	N-alpha-acetyltransferase 15, NatA auxiliary subunit OS=Homo sapiens GN=NAA15 PE=1 SV=1 - [A0A0B4J1W3_HUMAN]	9.13	3	8	8	8	5.71053e+07	0	865	101.137	7.41553
I3L2B0	Clustered mitochondria protein homolog (Fragment) OS=Homo sapiens GN=CLUH PE=1 SV=2 - [I3L2B0_HUMAN]	6.72	2	1	8	9	56467793	0	1236	138.142	6.03662
E9PM04	DCN1-like protein OS=Homo sapiens GN=DCUN1D5 PE=1 SV=1 - [E9PM04_HUMAN]	21.71	8	3	3	3	5.6118e+07	0	152	17.844	8.76318
Q5T2B5	Cullin-2 OS=Homo sapiens GN=CUL2 PE=1 SV=1 - [Q5T2B5_HUMAN]	6.37	5	4	5	5	5.61012e+07	0	706	82.3053	6.72705
Q9Y5P6	Mannose-1-phosphate guanyltransferase beta OS=Homo sapiens GN=GMPPB PE=1 SV=2 - [GMPPB_HUMAN]	3.06	2	1	1	1	5.57051e+07	0	360	39.8086	6.60986
Q8NFP7	Diphosphoinositol polyphosphate phosphohydrolase 3-alpha OS=Homo sapiens GN=NUDT10 PE=1 SV=1 - [NUD10_HUMAN]	13.41	2	2	2	2	5.56835e+07	0	164	18.4882	5.68115
Q5SW79-2	Isoform 2 of Centrosomal protein of 170 kDa OS=Homo sapiens GN=CEP170 - [CE170_HUMAN]	2.05	4	2	2	2	5.56183e+07	0	1460	161.31	7.00537
P52701-4	Isoform 4 of DNA mismatch repair protein Msh6 OS=Homo sapiens GN=MSH6 - [MSH6_HUMAN]	3.31	6	3	3	3	5.47105e+07	0	1058	119.719	6.84424
Q9BVA0	Katanin p80 WD40 repeat-containing subunit B1 OS=Homo sapiens GN=KATNB1 PE=1 SV=1 - [KTNB1_HUMAN]	8.4	4	5	5	5	5.46569e+07	0	655	72.288	7.56201
F5H6P7	Protein mago nashi homolog 2 OS=Homo sapiens GN=MAGOHB PE=4 SV=1 - [F5H6P7_HUMAN]	10.78	4	1	1	1	5.44055e+07	0	102	11.7912	5.51611
Q06124	Tyrosine-protein phosphatase non-receptor type 11 OS=Homo sapiens GN=PTPN11 PE=1 SV=2 - [PTN11_HUMAN]	9.88	4	5	5	5	5.43252e+07	0	597	68.3933	7.29834
Q9H4A4	Aminopeptidase B OS=Homo sapiens GN=RNPEP PE=1 SV=2 - [AMPB_HUMAN]	13.85	6	6	6	6	5.34006e+07	0	650	72.5495	5.74463
G5E9S8	Kinesin light chain 1 OS=Homo sapiens GN=KLC1 PE=1 SV=1 - [G5E9S8_HUMAN]	9.84	29	5	5	5	5.33179e+07	0	549	62.4676	5.84619
Q6NUQ1	RAD50-interacting protein 1 OS=Homo sapiens GN=RINT1 PE=1 SV=1 - [RINT1_HUMAN]	2.65	1	2	2	2	5.28149e+07	0	792	90.5736	5.45264
J3QKK3	DNA repair protein RAD51 homolog 3 OS=Homo sapiens GN=RAD51C PE=1 SV=1 - [J3QKK3_HUMAN]	15.03	11	3	3	3	5.25281e+07	0	346	38.8143	6.88818
S4R3Q6	Vacuolar protein sorting-associated protein 26A OS=Homo sapiens GN=VPS26A PE=1 SV=1 - [S4R3Q6_HUMAN]	2.65	3	1	1	1	5.24477e+07	0	226	26.1805	6.23975
Q15398-1	Isoform 2 of Disks large-associated protein 5 OS=Homo sapiens GN=DLGAP5 - [DLGP5_HUMAN]	1.96	3	1	1	1	52223762	0	765	85.6147	8.70459
H3BSL0	Non-structural maintenance of chromosomes element 1 homolog (Fragment) OS=Homo sapiens GN=NSMCE1 PE=1 SV=1 - [H3BSL0_HUMAN]	16.67	4	1	1	1	5.20444e+07	0	138	15.7491	5.5542
Q14558	Phosphoribosyl pyrophosphate synthase-associated protein 1 OS=Homo sapiens GN=PRPSAP1 PE=1 SV=2 - [KPRA_HUMAN]	13.2	7	4	4	4	5.19946e+07	0	356	39.3686	7.1958
P53999	Activated RNA polymerase II transcriptional coactivator p15 OS=Homo sapiens GN=SUB1 PE=1 SV=3 - [TCP4_HUMAN]	18.9	1	2	2	2	5.19647e+07	0	127	14.3864	9.59814
O00273	DNA fragmentation factor subunit alpha OS=Homo sapiens GN=DFFA PE=1 SV=1 - [DFFA_HUMAN]	22.36	3	6	6	6	5.17735e+07	0	331	36.4995	4.79248
O75150-3	Isoform 3 of E3 ubiquitin-protein ligase BRE1B OS=Homo sapiens GN=RNF40 - [BRE1B_HUMAN]	3.82	10	1	3	3	5.15799e+07	0	838	94.7377	5.57959
Q08J23-2	Isoform 2 of tRNA (cytosine(34)-C(5))-methyltransferase OS=Homo sapiens GN=NSUN2 - [NSUN2_HUMAN]	11.89	3	7	7	7	5.1525e+07	0	732	82.3407	7.00537
P36551	Oxygen-dependent coproporphyrinogen-III oxidase, mitochondrial OS=Homo sapiens GN=CPOX PE=1 SV=3 - [HEM6_HUMAN]	10.79	2	3	3	4	5.14799e+07	0	454	50.12	8.25049
Q9NZZ3-2	Isoform 2 of Charged multivesicular body protein 5 OS=Homo sapiens GN=CHMP5 - [CHMP5_HUMAN]	9.36	2	1	1	1	5.14392e+07	0	171	19.5079	6.84424
E9PF63	Rho-associated protein kinase 2 OS=Homo sapiens GN=ROCK2 PE=1 SV=1 - [E9PF63_HUMAN]	2.53	5	1	2	2	5.11924e+07	0	1145	133.183	5.78271
E5RFX4	Lymphokine-activated killer T-cell-originated protein kinase (Fragment) OS=Homo sapiens GN=PBK PE=1 SV=2 - [E5RFX4_HUMAN]	5.96	3	1	1	1	5.11808e+07	0	151	17.0639	9.37842
P56545	C-terminal-binding protein 2 OS=Homo sapiens GN=CTBP2 PE=1 SV=1 - [CTBP2_HUMAN]	6.29	5	1	3	3	5.11701e+07	0	445	48.9141	6.94678
D6RA57	Translation machinery-associated protein 16 OS=Homo sapiens GN=TMA16 PE=1 SV=1 - [D6RA57_HUMAN]	29.17	5	3	3	4	5.11274e+07	0	144	17.1451	9.96436
Q15120	[Pyruvate dehydrogenase (acetyl-transferring)] kinase isozyme 3, mitochondrial OS=Homo sapiens GN=PDK3 PE=1 SV=1 - [PDK3_HUMAN]	15.27	3	6	6	6	5.0727e+07	0	406	46.9091	8.36768
H0YAZ9	Cyclin-dependent kinase 16 (Fragment) OS=Homo sapiens GN=CDK16 PE=1 SV=1 - [H0YAZ9_HUMAN]	6.54	27	1	2	2	5.06299e+07	0	260	29.7122	7.13721
Q5TEE2	Histone deacetylase 1 (Fragment) OS=Homo sapiens GN=HDAC1 PE=1 SV=1 - [Q5TEE2_HUMAN]	9.95	4	2	2	2	5.05997e+07	0	211	24.529	8.30908
Q8IYB5-3	Isoform 3 of Stromal membrane-associated protein 1 OS=Homo sapiens GN=SMAP1 - [SMAP1_HUMAN]	4.36	3	2	2	2	5.04819e+07	0	436	47.8311	8.42627
Q9UBQ7	Glyoxylate reductase/hydroxypyruvate reductase OS=Homo sapiens GN=GRHPR PE=1 SV=1 - [GRHPR_HUMAN]	3.05	2	1	1	1	5.00356e+07	0	328	35.6457	7.38623
O43252	Bifunctional 3'-phosphoadenosine 5'-phosphosulfate synthase 1 OS=Homo sapiens GN=PAPSS1 PE=1 SV=2 - [PAPS1_HUMAN]	10.58	1	5	5	6	4.95997e+07	0	624	70.7876	6.85889
Q9NQG5	Regulation of nuclear pre-mRNA domain-containing protein 1B OS=Homo sapiens GN=RPRD1B PE=1 SV=1 - [RPR1B_HUMAN]	14.42	3	2	3	3	4.92579e+07	0	326	36.8772	5.97314
Q9Y2A7	Nck-associated protein 1 OS=Homo sapiens GN=NCKAP1 PE=1 SV=1 - [NCKP1_HUMAN]	3.46	2	4	4	4	4.92467e+07	0	1128	128.707	6.62451
Q8TAA5	GrpE protein homolog 2, mitochondrial OS=Homo sapiens GN=GRPEL2 PE=1 SV=1 - [GRPE2_HUMAN]	8.89	1	2	2	2	49180984	0	225	25.4154	7.72314
P49589-2	Isoform 2 of Cysteine--tRNA ligase, cytoplasmic OS=Homo sapiens GN=CARS - [SYCC_HUMAN]	5.1	4	4	4	4	4.89988e+07	0	726	82.7939	7.02002
Q9BVC6	Transmembrane protein 109 OS=Homo sapiens GN=TMEM109 PE=1 SV=1 - [TM109_HUMAN]	4.94	1	1	1	1	48948928	0	243	26.1936	10.4771
P67870	Casein kinase II subunit beta OS=Homo sapiens GN=CSNK2B PE=1 SV=1 - [CSK2B_HUMAN]	2.79	5	1	1	1	4.88316e+07	0	215	24.926	5.5542
Q7Z5L9-2	Isoform 2 of Interferon regulatory factor 2-binding protein 2 OS=Homo sapiens GN=IRF2BP2 - [I2BP2_HUMAN]	4.9	2	1	1	1	4.87335e+07	0	571	59.4439	8.60205
H3BSQ0	Enhancer of mRNA-decapping protein 3 (Fragment) OS=Homo sapiens GN=EDC3 PE=1 SV=1 - [H3BSQ0_HUMAN]	11.66	4	2	2	2	4.86803e+07	0	163	18.5084	6.04932
A2RQR6	Transcription elongation factor A (SII)-like 4 variant 1 OS=Homo sapiens GN=TCEAL4 PE=1 SV=1 - [A2RQR6_HUMAN]	10.75	9	2	2	2	48539401	0	186	21.5265	5.85889
O43264	Centromere/kinetochore protein zw10 homolog OS=Homo sapiens GN=ZW10 PE=1 SV=3 - [ZW10_HUMAN]	5.65	2	4	4	4	4.85016e+07	0	779	88.7729	6.26514
Q9Y657	Spindlin-1 OS=Homo sapiens GN=SPIN1 PE=1 SV=3 - [SPIN1_HUMAN]	10.31	2	2	2	2	4.78092e+07	0	262	29.5818	6.96143
Q8IXH7-4	Isoform NELF-D of Negative elongation factor C/D OS=Homo sapiens GN=NELFCD - [NELFD_HUMAN]	1.55	4	1	1	1	4.7446e+07	0	581	65.4369	5.09717
P61088	Ubiquitin-conjugating enzyme E2 N OS=Homo sapiens GN=UBE2N PE=1 SV=1 - [UBE2N_HUMAN]	13.82	6	2	2	2	4.74455e+07	0	152	17.127	6.56592
Q9Y5K6	CD2-associated protein OS=Homo sapiens GN=CD2AP PE=1 SV=1 - [CD2AP_HUMAN]	7.2	1	4	4	4	47432037	0	639	71.4073	6.40479
Q15119-2	Isoform 2 of [Pyruvate dehydrogenase (acetyl-transferring)] kinase isozyme 2, mitochondrial OS=Homo sapiens GN=PDK2 - [PDK2_HUMAN]	9.33	7	2	2	2	4.73402e+07	0	343	38.8394	5.93506
G5E9W3	Cleavage and polyadenylation specific factor 3, 73kDa, isoform CRA_b OS=Homo sapiens GN=CPSF3 PE=1 SV=1 - [G5E9W3_HUMAN]	7.73	2	4	4	4	4.73309e+07	0	647	73.43	5.57959
C9JG87	39S ribosomal protein L39, mitochondrial (Fragment) OS=Homo sapiens GN=MRPL39 PE=1 SV=1 - [C9JG87_HUMAN]	3.37	3	1	1	1	4.73038e+07	0	297	34.0104	8.14795
F8VVY6	Ataxin-2 (Fragment) OS=Homo sapiens GN=ATXN2 PE=1 SV=1 - [F8VVY6_HUMAN]	10.87	10	2	2	2	4.72226e+07	0	184	20.6938	4.79248
Q6NT89	TMF-regulated nuclear protein 1 OS=Homo sapiens GN=TRNP1 PE=2 SV=2 - [TRNP1_HUMAN]	3.52	1	1	1	1	46843721	0	227	23.4673	11.4292
P33981-2	Isoform 2 of Dual specificity protein kinase TTK OS=Homo sapiens GN=TTK - [TTK_HUMAN]	6.78	6	4	4	4	4.67028e+07	0	856	96.883	8.1626
Q96NW4	Ankyrin repeat domain-containing protein 27 OS=Homo sapiens GN=ANKRD27 PE=1 SV=2 - [ANR27_HUMAN]	6.19	6	4	4	4	4.66676e+07	0	1050	116.91	6.87354
G8JLA1	Retinol dehydrogenase 13 OS=Homo sapiens GN=RDH13 PE=1 SV=1 - [G8JLA1_HUMAN]	9.55	4	2	2	2	46356965	0	220	24.0316	8.76318
Q96EY8	Cob(I)yrinic acid a,c-diamide adenosyltransferase, mitochondrial OS=Homo sapiens GN=MMAB PE=1 SV=1 - [MMAB_HUMAN]	10.4	6	2	2	2	4.63461e+07	0	250	27.371	8.60205
O95352-3	Isoform 3 of Ubiquitin-like modifier-activating enzyme ATG7 OS=Homo sapiens GN=ATG7 - [ATG7_HUMAN]	8.99	9	5	5	5	4.61725e+07	0	623	68.5737	6.48096
K7EIG1	Clustered mitochondria protein homolog (Fragment) OS=Homo sapiens GN=CLUH PE=1 SV=2 - [K7EIG1_HUMAN]	6.79	3	1	8	9	4.61414e+07	0	1251	140.513	6.40479
P41250	Glycine--tRNA ligase OS=Homo sapiens GN=GARS PE=1 SV=3 - [SYG_HUMAN]	2.84	1	2	2	2	4.59842e+07	0	739	83.1126	7.03467
Q9BT78-2	Isoform 2 of COP9 signalosome complex subunit 4 OS=Homo sapiens GN=COPS4 - [CSN4_HUMAN]	13.92	5	3	3	3	4.57723e+07	0	352	40.1717	6.94678
E9PQR7	Vacuolar protein sorting-associated protein 28 homolog (Fragment) OS=Homo sapiens GN=VPS28 PE=1 SV=1 - [E9PQR7_HUMAN]	9.32	3	1	1	1	4.5474e+07	0	161	18.4574	6.21436
Q9BXB4	Oxysterol-binding protein-related protein 11 OS=Homo sapiens GN=OSBPL11 PE=1 SV=2 - [OSB11_HUMAN]	3.75	1	2	2	2	4.54509e+07	0	747	83.5906	7.06396
Q96BW5-2	Isoform 2 of Phosphotriesterase-related protein OS=Homo sapiens GN=PTER - [PTER_HUMAN]	14.24	3	4	4	4	4.50538e+07	0	302	33.4142	6.97607
Q9BQP7	Mitochondrial genome maintenance exonuclease 1 OS=Homo sapiens GN=MGME1 PE=1 SV=1 - [MGME1_HUMAN]	13.08	3	2	2	2	4.50122e+07	0	344	39.396	7.6792
H3BMT0	Hematological and neurological-expressed 1-like protein (Fragment) OS=Homo sapiens GN=HN1L PE=1 SV=1 - [H3BMT0_HUMAN]	12.17	8	1	1	1	44992361	0	115	12.2231	8.19189
Q8N3U4	Cohesin subunit SA-2 OS=Homo sapiens GN=STAG2 PE=1 SV=3 - [STAG2_HUMAN]	5.36	6	6	6	6	4.49299e+07	0	1231	141.235	5.42725
Q9Y5B8-2	Isoform 2 of Nucleoside diphosphate kinase 7 OS=Homo sapiens GN=NME7 - [NDK7_HUMAN]	13.82	4	4	4	4	4.4838e+07	0	340	38.1622	6.84424
Q9UHD8-3	Isoform 3 of Septin-9 OS=Homo sapiens GN=SEPT9 - [SEPT9_HUMAN]	8.29	15	3	3	3	4.46868e+07	0	422	47.4712	6.48096
C9JRJ5	LIM domain-containing protein 1 OS=Homo sapiens GN=LIMD1 PE=1 SV=1 - [C9JRJ5_HUMAN]	2.9	2	1	1	1	4.43684e+07	0	620	65.4931	7.45947
Q93100-2	Isoform 2 of Phosphorylase b kinase regulatory subunit beta OS=Homo sapiens GN=PHKB - [KPBB_HUMAN]	1.01	4	1	1	1	44310659	0	1086	123.886	6.66846
B7Z879	Uncharacterized protein OS=Homo sapiens GN=VPS11 PE=1 SV=1 - [B7Z879_HUMAN]	3.33	3	2	2	2	43932390	0	931	107.307	7.51807
Q9HBM6	Transcription initiation factor TFIID subunit 9B OS=Homo sapiens GN=TAF9B PE=1 SV=1 - [TAF9B_HUMAN]	13.55	7	2	2	2	4.37929e+07	0	251	27.6044	9.5542
Q9Y3Z3	Deoxynucleoside triphosphate triphosphohydrolase SAMHD1 OS=Homo sapiens GN=SAMHD1 PE=1 SV=2 - [SAMH1_HUMAN]	15.65	4	8	8	9	43781554	0	626	72.1548	7.13721
Q9NPF4	Probable tRNA N6-adenosine threonylcarbamoyltransferase OS=Homo sapiens GN=OSGEP PE=1 SV=1 - [OSGEP_HUMAN]	12.54	3	3	3	3	4.37378e+07	0	335	36.4033	6.354
E7EXA6	Chromosome transmission fidelity protein 18 homolog OS=Homo sapiens GN=CHTF18 PE=1 SV=2 - [E7EXA6_HUMAN]	4.31	6	4	4	5	4.3681e+07	0	975	107.365	7.21045
Q96QK1	Vacuolar protein sorting-associated protein 35 OS=Homo sapiens GN=VPS35 PE=1 SV=2 - [VPS35_HUMAN]	6.16	1	4	4	4	4.36101e+07	0	796	91.6489	5.49072
Q6IA86-2	Isoform 2 of Elongator complex protein 2 OS=Homo sapiens GN=ELP2 - [ELP2_HUMAN]	6.08	7	3	3	3	4.31564e+07	0	756	84.8342	5.98584
Q5SY74	Kinetochore-associated protein NSL1 homolog OS=Homo sapiens GN=NSL1 PE=1 SV=1 - [Q5SY74_HUMAN]	13.37	4	2	2	2	4.28796e+07	0	172	19.4989	4.98291
O00429-4	Isoform 3 of Dynamin-1-like protein OS=Homo sapiens GN=DNM1L - [DNM1L_HUMAN]	2.58	10	2	2	2	4.2471e+07	0	699	78.0512	6.81494
Q9UIV1-2	Isoform 2 of CCR4-NOT transcription complex subunit 7 OS=Homo sapiens GN=CNOT7 - [CNOT7_HUMAN]	9.84	4	2	2	2	42107323	0	244	28.21	4.91943
P40222	Alpha-taxilin OS=Homo sapiens GN=TXLNA PE=1 SV=3 - [TXLNA_HUMAN]	1.47	1	1	1	1	4.19561e+07	0	546	61.8532	6.52197
F6T1Q0	2',5'-phosphodiesterase 12 OS=Homo sapiens GN=PDE12 PE=1 SV=1 - [F6T1Q0_HUMAN]	5.72	3	2	2	2	4.18266e+07	0	472	52.1427	7.84033
A0A0G2JI50	Negative elongation factor E (Fragment) OS=Homo sapiens GN=NELFE PE=1 SV=1 - [A0A0G2JI50_HUMAN]	10.83	8	2	2	2	41781877	0	240	27.612	9.65674
O60749-2	Isoform 2 of Sorting nexin-2 OS=Homo sapiens GN=SNX2 - [SNX2_HUMAN]	4.98	2	1	2	2	4.17639e+07	0	402	46.0687	7.23975
P42704	Leucine-rich PPR motif-containing protein, mitochondrial OS=Homo sapiens GN=LRPPRC PE=1 SV=3 - [LPPRC_HUMAN]	3.16	4	4	4	4	4.17417e+07	0	1394	157.805	6.12549
B1ANE3	Methionine synthase (Fragment) OS=Homo sapiens GN=MTR PE=1 SV=1 - [B1ANE3_HUMAN]	1.47	3	1	1	1	41035704	0	819	91.722	5.75732
E7ESU7	C-terminal-binding protein 1 (Fragment) OS=Homo sapiens GN=CTBP1 PE=1 SV=1 - [E7ESU7_HUMAN]	16.37	9	1	3	3	4.09724e+07	0	171	18.6118	6.37939
A0A0U1RQV4	Rho-associated protein kinase 1 OS=Homo sapiens GN=ROCK1 PE=1 SV=1 - [A0A0U1RQV4_HUMAN]	3.78	4	3	4	5	4.08496e+07	0	1137	132.987	5.35107
F5H7X1	26S proteasome non-ATPase regulatory subunit 9 OS=Homo sapiens GN=PSMD9 PE=1 SV=1 - [F5H7X1_HUMAN]	11.76	6	1	1	1	40618423	0	85	9.42455	4.70361
P45985	Dual specificity mitogen-activated protein kinase kinase 4 OS=Homo sapiens GN=MAP2K4 PE=1 SV=1 - [MP2K4_HUMAN]	8.27	2	2	2	2	4.05906e+07	0	399	44.2594	8.07471
G8JLH9	Signal transducer and activator of transcription OS=Homo sapiens GN=STAT3 PE=1 SV=1 - [G8JLH9_HUMAN]	3.72	4	2	2	2	40579672	0	672	76.0894	6.21436
Q96EB1	Elongator complex protein 4 OS=Homo sapiens GN=ELP4 PE=1 SV=2 - [ELP4_HUMAN]	5.19	5	2	2	2	4.02836e+07	0	424	46.5582	8.51416
Q8N8S7-3	Isoform 3 of Protein enabled homolog OS=Homo sapiens GN=ENAH - [ENAH_HUMAN]	11.26	6	4	4	4	4.02196e+07	0	533	60.3119	7.54736
Q9UBB6-2	Isoform 2 of Neurochondrin OS=Homo sapiens GN=NCDN - [NCDN_HUMAN]	2.11	3	1	1	1	4.01974e+07	0	712	77.1939	5.47803
Q9UBT2	SUMO-activating enzyme subunit 2 OS=Homo sapiens GN=UBA2 PE=1 SV=2 - [SAE2_HUMAN]	4.06	6	2	2	2	4.00173e+07	0	640	71.1792	5.2876
O75175-2	Isoform 2 of CCR4-NOT transcription complex subunit 3 OS=Homo sapiens GN=CNOT3 - [CNOT3_HUMAN]	5.91	7	3	3	3	4.0008e+07	0	609	64.0141	5.89697
Q93008-1	Isoform 2 of Probable ubiquitin carboxyl-terminal hydrolase FAF-X OS=Homo sapiens GN=USP9X - [USP9X_HUMAN]	1.96	4	4	4	4	3.99417e+07	0	2554	290.278	5.79541
P49006	MARCKS-related protein OS=Homo sapiens GN=MARCKSL1 PE=1 SV=2 - [MRP_HUMAN]	6.67	1	1	1	1	3.98236e+07	0	195	19.5172	4.66553
Q9ULK4-4	Isoform 4 of Mediator of RNA polymerase II transcription subunit 23 OS=Homo sapiens GN=MED23 - [MED23_HUMAN]	0.81	5	1	1	1	3.97709e+07	0	1359	155.452	7.40088
Q04760-2	Isoform 2 of Lactoylglutathione lyase OS=Homo sapiens GN=GLO1 - [LGUL_HUMAN]	18.93	2	3	3	4	3.94671e+07	0	169	19.0306	6.04932
Q9HCJ3-2	Isoform 2 of Ribonucleoprotein PTB-binding 2 OS=Homo sapiens GN=RAVER2 - [RAVR2_HUMAN]	5.01	3	2	2	2	3.94662e+07	0	678	72.9129	7.47412
A0A0J9YXZ5	Ras GTPase-activating-like protein IQGAP1 OS=Homo sapiens GN=IQGAP1 PE=1 SV=1 - [A0A0J9YXZ5_HUMAN]	1.51	2	1	1	1	3.91871e+07	0	1191	135.919	6.13818
Q8N122	Regulatory-associated protein of mTOR OS=Homo sapiens GN=RPTOR PE=1 SV=1 - [RPTOR_HUMAN]	3.97	4	4	4	4	3.90994e+07	0	1335	148.942	6.88818
K7EMF8	Very long-chain-specific acyl-CoA dehydrogenase, mitochondrial (Fragment) OS=Homo sapiens GN=ACADVL PE=1 SV=1 - [K7EMF8_HUMAN]	26.67	6	1	1	1	3.9096e+07	0	45	4.80068	9.83252
O14795	Protein unc-13 homolog B OS=Homo sapiens GN=UNC13B PE=1 SV=2 - [UN13B_HUMAN]	1.82	12	2	2	2	3.90123e+07	0	1591	180.564	5.98584
Q99798	Aconitate hydratase, mitochondrial OS=Homo sapiens GN=ACO2 PE=1 SV=2 - [ACON_HUMAN]	1.92	2	1	1	1	3.88039e+07	0	780	85.3719	7.60596
O75940	Survival of motor neuron-related-splicing factor 30 OS=Homo sapiens GN=SMNDC1 PE=1 SV=1 - [SPF30_HUMAN]	9.24	1	2	2	2	3.86447e+07	0	238	26.6945	7.23975
K7ENI5	Nucleoporin SEH1 (Fragment) OS=Homo sapiens GN=SEH1L PE=1 SV=1 - [K7ENI5_HUMAN]	6.96	4	1	1	1	3.85679e+07	0	158	17.6054	7.12256
P32929-2	Isoform 2 of Cystathionine gamma-lyase OS=Homo sapiens GN=CTH - [CGL_HUMAN]	5.54	3	2	2	2	38497847	0	361	39.4799	6.90283
O43592	Exportin-T OS=Homo sapiens GN=XPOT PE=1 SV=2 - [XPOT_HUMAN]	5.82	2	5	5	5	3.82554e+07	0	962	109.893	5.38916
F8WD51	Uridine phosphorylase 1 OS=Homo sapiens GN=UPP1 PE=1 SV=1 - [F8WD51_HUMAN]	21.18	6	2	2	2	3.77853e+07	0	85	9.34953	8.20654
A0A0C4DGZ6	Ribonucleoside-diphosphate reductase subunit M2 B OS=Homo sapiens GN=RRM2B PE=1 SV=1 - [A0A0C4DGZ6_HUMAN]	5.39	6	2	2	2	37598161	0	297	34.4664	5.05908
P14635-2	Isoform 2 of G2/mitotic-specific cyclin-B1 OS=Homo sapiens GN=CCNB1 - [CCNB1_HUMAN]	7.58	4	2	2	2	3.75816e+07	0	396	44.0739	7.37158
Q14181-2	Isoform 2 of DNA polymerase alpha subunit B OS=Homo sapiens GN=POLA2 - [DPOA2_HUMAN]	9.14	3	2	2	2	3.75731e+07	0	361	40.5535	4.89404
D6RDJ3	DNA-directed RNA polymerases I and III subunit RPAC1 (Fragment) OS=Homo sapiens GN=POLR1C PE=1 SV=1 - [D6RDJ3_HUMAN]	10.48	4	1	1	1	37553307	0	124	14.1962	5.2749
H3BQK4	Tuberin (Fragment) OS=Homo sapiens GN=TSC2 PE=1 SV=1 - [H3BQK4_HUMAN]	4.3	9	1	1	1	3.73305e+07	0	535	58.6653	5.57959
Q9Y520-2	Isoform 2 of Protein PRRC2C OS=Homo sapiens GN=PRRC2C - [PRC2C_HUMAN]	0.34	8	1	1	1	3.6655e+07	0	2653	290.915	9.17334
D6RG15	Twinfilin-2 OS=Homo sapiens GN=TWF2 PE=1 SV=1 - [D6RG15_HUMAN]	13.78	3	2	2	2	3.6467e+07	0	254	28.8648	6.12549
E7EUH7	Pseudouridylate synthase 7 homolog OS=Homo sapiens GN=PUS7 PE=1 SV=1 - [E7EUH7_HUMAN]	12.05	2	3	3	3	3.62912e+07	0	448	50.5207	5.80811
E7EM64	COP9 signalosome complex subunit 6 OS=Homo sapiens GN=COPS6 PE=1 SV=1 - [E7EM64_HUMAN]	4.6	2	1	1	1	3.61877e+07	0	326	36.0411	5.73193
H0YKA3	Zinc fingers and homeoboxes protein 2 (Fragment) OS=Homo sapiens GN=ZHX2 PE=1 SV=1 - [H0YKA3_HUMAN]	9.04	2	1	1	1	3.61084e+07	0	166	18.7431	6.1001
Q8TAF3-5	Isoform 5 of WD repeat-containing protein 48 OS=Homo sapiens GN=WDR48 - [WDR48_HUMAN]	5.97	5	2	2	2	3.60587e+07	0	402	45.5228	6.1001
Q92796-3	Isoform 3 of Disks large homolog 3 OS=Homo sapiens GN=DLG3 - [DLG3_HUMAN]	4.37	4	1	1	1	3.58438e+07	0	366	42.0852	8.5874
E9PEJ4	Acetyltransferase component of pyruvate dehydrogenase complex OS=Homo sapiens GN=DLAT PE=1 SV=1 - [E9PEJ4_HUMAN]	1.48	2	1	1	1	3.57991e+07	0	542	57.5501	8.95361
Q96JC1-2	Isoform 2 of Vam6/Vps39-like protein OS=Homo sapiens GN=VPS39 - [VPS39_HUMAN]	1.14	2	1	1	1	35676586	0	875	100.705	7.12256
R4GN19	60S ribosomal protein L36a OS=Homo sapiens GN=RPL36A PE=4 SV=1 - [R4GN19_HUMAN]	32	6	1	1	1	3.56099e+07	0	25	2.92963	10.1694
O76075	DNA fragmentation factor subunit beta OS=Homo sapiens GN=DFFB PE=1 SV=1 - [DFFB_HUMAN]	12.72	4	3	3	3	3.55831e+07	0	338	39.0849	8.99756
Q96BN2	Transcriptional adapter 1 OS=Homo sapiens GN=TADA1 PE=1 SV=1 - [TADA1_HUMAN]	4.18	1	1	1	1	3.50454e+07	0	335	37.3582	7.38623
H0Y6C7	Intraflagellar transport protein 27 homolog (Fragment) OS=Homo sapiens GN=IFT27 PE=1 SV=1 - [H0Y6C7_HUMAN]	12.4	4	1	1	1	34656084	0	129	14.0209	4.64014
O75934	Pre-mRNA-splicing factor SPF27 OS=Homo sapiens GN=BCAS2 PE=1 SV=1 - [SPF27_HUMAN]	5.78	1	1	1	1	34645546	0	225	26.115	5.65576
A0A087WT45	GRIP1-associated protein 1 OS=Homo sapiens GN=GRIPAP1 PE=1 SV=1 - [A0A087WT45_HUMAN]	1.38	4	1	1	1	34278281	0	796	90.8013	5.10986
Q9P035-2	Isoform 2 of Very-long-chain (3R)-3-hydroxyacyl-CoA dehydratase 3 OS=Homo sapiens GN=HACD3 - [HACD3_HUMAN]	10.1	5	2	2	2	3.41475e+07	0	307	36.407	8.73389
O75223-2	Isoform 2 of Gamma-glutamylcyclotransferase OS=Homo sapiens GN=GGCT - [GGCT_HUMAN]	22.81	5	1	1	1	3.40061e+07	0	114	12.9344	8.30908
Q9H8H0-2	Isoform 2 of Nucleolar protein 11 OS=Homo sapiens GN=NOL11 - [NOL11_HUMAN]	8.28	3	1	1	1	3.38241e+07	0	169	18.5876	4.70361
Q12792-4	Isoform 4 of Twinfilin-1 OS=Homo sapiens GN=TWF1 - [TWF1_HUMAN]	7.54	4	1	1	1	3.3767e+07	0	252	28.805	7.62061
Q5T8P6-3	Isoform 3 of RNA-binding protein 26 OS=Homo sapiens GN=RBM26 - [RBM26_HUMAN]	5.82	8	6	6	6	3.36841e+07	0	980	110.598	9.0708
K7EJH8	Alpha-actinin-4 (Fragment) OS=Homo sapiens GN=ACTN4 PE=1 SV=1 - [K7EJH8_HUMAN]	8.79	12	2	2	2	3.36089e+07	0	182	21.417	6.69775
A0A0U1RRM8	Fermitin family homolog 2 (Fragment) OS=Homo sapiens GN=FERMT2 PE=1 SV=1 - [A0A0U1RRM8_HUMAN]	2.57	5	1	1	1	3.36012e+07	0	545	61.8671	5.80811
E9PJ54	7-dehydrocholesterol reductase (Fragment) OS=Homo sapiens GN=DHCR7 PE=1 SV=1 - [E9PJ54_HUMAN]	13.41	3	1	1	1	3.359e+07	0	164	18.2535	8.27979
F8VPF3	Myosin light polypeptide 6 (Fragment) OS=Homo sapiens GN=MYL6 PE=1 SV=1 - [F8VPF3_HUMAN]	16.92	15	2	2	2	3.34948e+07	0	130	14.4268	4.51318
P23443-4	Isoform 3 of Ribosomal protein S6 kinase beta-1 OS=Homo sapiens GN=RPS6KB1 - [KS6B1_HUMAN]	3.99	5	1	1	1	33154298	0	451	50.9838	6.49365
A0A0C4DGG8	Cell division cycle and apoptosis regulator protein 1 (Fragment) OS=Homo sapiens GN=CCAR1 PE=1 SV=1 - [A0A0C4DGG8_HUMAN]	2.59	6	2	2	2	3.31488e+07	0	1043	120.351	5.92236
Q96IJ6	Mannose-1-phosphate guanyltransferase alpha OS=Homo sapiens GN=GMPPA PE=1 SV=1 - [GMPPA_HUMAN]	4.76	4	2	2	2	3.287e+07	0	420	46.2621	7.21045
F8VZN8	Protein phosphatase 1 regulatory subunit 12A (Fragment) OS=Homo sapiens GN=PPP1R12A PE=1 SV=1 - [F8VZN8_HUMAN]	4.48	10	3	3	3	3.28242e+07	0	692	76.487	5.31299
O95486	Protein transport protein Sec24A OS=Homo sapiens GN=SEC24A PE=1 SV=2 - [SC24A_HUMAN]	6.68	5	5	5	5	3.2347e+07	0	1093	119.674	7.66455
H0YJH7	Lamina-associated polypeptide 2, isoforms beta/gamma (Fragment) OS=Homo sapiens GN=TMPO PE=1 SV=1 - [H0YJH7_HUMAN]	5.49	6	1	1	1	32220285	0	237	26.8501	9.30518
C9JMN1	Structural maintenance of chromosomes protein 6 (Fragment) OS=Homo sapiens GN=SMC6 PE=1 SV=1 - [C9JMN1_HUMAN]	1.89	3	1	1	1	3.21484e+07	0	740	84.4673	7.50342
H7C3X0	Protein O-GlcNAcase (Fragment) OS=Homo sapiens GN=MGEA5 PE=1 SV=1 - [H7C3X0_HUMAN]	4.69	5	1	1	1	3.21481e+07	0	256	29.706	7.00537
E9PLA2	Rho-related GTP-binding protein RhoC OS=Homo sapiens GN=RHOC PE=4 SV=1 - [E9PLA2_HUMAN]	30.3	15	2	2	2	3.20449e+07	0	66	7.26273	4.89404
A0A0C4DG68	Pumilio homolog 2 (Fragment) OS=Homo sapiens GN=PUM2 PE=1 SV=1 - [A0A0C4DG68_HUMAN]	1.83	7	1	2	2	3.19844e+07	0	876	94.0111	7.41553
Q9UBQ0	Vacuolar protein sorting-associated protein 29 OS=Homo sapiens GN=VPS29 PE=1 SV=1 - [VPS29_HUMAN]	5.49	3	1	1	1	31981243	0	182	20.4927	6.78564
Q9BVC4-3	Isoform 2 of Target of rapamycin complex subunit LST8 OS=Homo sapiens GN=MLST8 - [LST8_HUMAN]	4.23	3	1	1	1	3.18031e+07	0	260	28.7098	5.40186
V9GZ55	Proteasome assembly chaperone 2 (Fragment) OS=Homo sapiens GN=PSMG2 PE=1 SV=1 - [V9GZ55_HUMAN]	9.09	5	2	2	2	3.176e+07	0	209	23.491	8.82178
Q9Y6Y8-2	Isoform 2 of SEC23-interacting protein OS=Homo sapiens GN=SEC23IP - [S23IP_HUMAN]	1.19	2	1	1	1	3.17257e+07	0	924	102.123	5.77002
P16383-2	Isoform 2 of GC-rich sequence DNA-binding factor 2 OS=Homo sapiens GN=GCFC2 - [GCFC2_HUMAN]	2.42	4	2	2	2	3.1476e+07	0	743	84.7942	6.20166
B0QYV8	ADP-ribosylation factor GTPase-activating protein 3 (Fragment) OS=Homo sapiens GN=ARFGAP3 PE=1 SV=1 - [B0QYV8_HUMAN]	15.79	5	2	2	2	31393303	0	152	16.3942	8.07471
Q9H3S7	Tyrosine-protein phosphatase non-receptor type 23 OS=Homo sapiens GN=PTPN23 PE=1 SV=1 - [PTN23_HUMAN]	0.79	1	1	1	1	3.13247e+07	0	1636	178.861	6.91748
K7ER39	Perilipin-3 (Fragment) OS=Homo sapiens GN=PLIN3 PE=1 SV=1 - [K7ER39_HUMAN]	9.52	5	1	1	1	31088050	0	168	17.5988	4.729
O76071	Probable cytosolic iron-sulfur protein assembly protein CIAO1 OS=Homo sapiens GN=CIAO1 PE=1 SV=1 - [CIAO1_HUMAN]	3.54	1	1	1	1	31074045	0	339	37.8158	4.97021
P42345	Serine/threonine-protein kinase mTOR OS=Homo sapiens GN=MTOR PE=1 SV=1 - [MTOR_HUMAN]	2.12	2	4	4	5	3.10654e+07	0	2549	288.707	7.1665
Q96HC4	PDZ and LIM domain protein 5 OS=Homo sapiens GN=PDLIM5 PE=1 SV=5 - [PDLI5_HUMAN]	4.03	7	2	2	2	3.10512e+07	0	596	63.9045	8.20654
J3QRN1	Caskin-2 OS=Homo sapiens GN=CASKIN2 PE=1 SV=1 - [J3QRN1_HUMAN]	4.02	3	1	1	1	3.07913e+07	0	323	35.444	9.0708
Q96KC2	ADP-ribosylation factor-like protein 5B OS=Homo sapiens GN=ARL5B PE=1 SV=1 - [ARL5B_HUMAN]	5.03	1	1	1	1	3.06705e+07	0	179	20.3613	6.52197
F8VVY7	Ubiquitin carboxyl-terminal hydrolase 15 (Fragment) OS=Homo sapiens GN=USP15 PE=1 SV=1 - [F8VVY7_HUMAN]	8.49	8	1	1	1	3.05411e+07	0	106	12.3012	6.11279
Q15648-3	Isoform 2 of Mediator of RNA polymerase II transcription subunit 1 OS=Homo sapiens GN=MED1 - [MED1_HUMAN]	1.62	2	1	1	1	3.05217e+07	0	556	61.5235	7.79639
Q5VT52-5	Isoform 5 of Regulation of nuclear pre-mRNA domain-containing protein 2 OS=Homo sapiens GN=RPRD2 - [RPRD2_HUMAN]	1.28	4	1	1	1	30487761	0	934	100.21	6.48096
Q9UJX3-2	Isoform 2 of Anaphase-promoting complex subunit 7 OS=Homo sapiens GN=ANAPC7 - [APC7_HUMAN]	2.79	2	1	1	1	30422013	0	537	59.9641	8.41162
Q5QPM7	Proteasome inhibitor PI31 subunit OS=Homo sapiens GN=PSMF1 PE=1 SV=2 - [Q5QPM7_HUMAN]	10.27	5	2	2	2	3.02725e+07	0	263	28.9387	6.44287
F5GYN4	Ubiquitin thioesterase OTUB1 OS=Homo sapiens GN=OTUB1 PE=1 SV=1 - [F5GYN4_HUMAN]	18.67	7	4	4	4	3.02432e+07	0	241	28.033	5.2876
A0A087WSW7	Helicase, lymphoid-specific, isoform CRA_d OS=Homo sapiens GN=HELLS PE=1 SV=1 - [A0A087WSW7_HUMAN]	1.43	9	1	1	1	30200621	0	700	80.984	8.07471
A0A0A6YYG7	Condensin-2 complex subunit H2 OS=Homo sapiens GN=NCAPH2 PE=1 SV=1 - [A0A0A6YYG7_HUMAN]	3.06	7	2	2	2	3.01609e+07	0	589	66.2155	4.729
E9PJW1	Syntaxin-17 OS=Homo sapiens GN=STX17 PE=1 SV=1 - [E9PJW1_HUMAN]	21.95	5	1	1	1	2.99151e+07	0	41	4.98282	9.31982
P26639	Threonine--tRNA ligase, cytoplasmic OS=Homo sapiens GN=TARS PE=1 SV=3 - [SYTC_HUMAN]	4.01	2	3	3	3	2.98448e+07	0	723	83.3819	6.66846
Q9NQZ5	StAR-related lipid transfer protein 7, mitochondrial OS=Homo sapiens GN=STARD7 PE=1 SV=2 - [STAR7_HUMAN]	4.05	1	1	1	2	2.98288e+07	0	370	43.0857	8.95361
O00203-3	Isoform 2 of AP-3 complex subunit beta-1 OS=Homo sapiens GN=AP3B1 - [AP3B1_HUMAN]	4.88	5	5	5	5	2.97238e+07	0	1045	116.122	6.30322
P00558-2	Isoform 2 of Phosphoglycerate kinase 1 OS=Homo sapiens GN=PGK1 - [PGK1_HUMAN]	3.86	3	1	1	2	2.96953e+07	0	389	41.4024	7.32764
O15355	Protein phosphatase 1G OS=Homo sapiens GN=PPM1G PE=1 SV=1 - [PPM1G_HUMAN]	5.86	1	3	3	3	2.95895e+07	0	546	59.2347	4.36084
Q9HBM1	Kinetochore protein Spc25 OS=Homo sapiens GN=SPC25 PE=1 SV=1 - [SPC25_HUMAN]	4.91	1	1	1	1	29443761	0	224	26.1365	8.00146
Q13283	Ras GTPase-activating protein-binding protein 1 OS=Homo sapiens GN=G3BP1 PE=1 SV=1 - [G3BP1_HUMAN]	7.94	2	3	3	3	2.93661e+07	0	466	52.1321	5.51611
O94979-5	Isoform 5 of Protein transport protein Sec31A OS=Homo sapiens GN=SEC31A - [SC31A_HUMAN]	2.55	13	1	1	1	29246727	0	509	56.6955	6.59521
O95239-2	Isoform 2 of Chromosome-associated kinesin KIF4A OS=Homo sapiens GN=KIF4A - [KIF4A_HUMAN]	1.6	2	1	1	1	2.92301e+07	0	1127	128.38	6.16357
Q9Y5B9	FACT complex subunit SPT16 OS=Homo sapiens GN=SUPT16H PE=1 SV=1 - [SP16H_HUMAN]	3.53	1	3	3	3	2.92223e+07	0	1047	119.838	5.65576
Q9NVH6-7	Isoform 7 of Trimethyllysine dioxygenase, mitochondrial OS=Homo sapiens GN=TMLHE - [TMLH_HUMAN]	5.95	8	2	2	3	2.91783e+07	0	353	41.511	7.29834
A0A0B4J296	Transcription elongation factor B polypeptide 2 OS=Homo sapiens GN=TCEB2 PE=1 SV=1 - [A0A0B4J296_HUMAN]	37.88	5	3	3	3	2.91539e+07	0	66	7.75105	9.99365
H7C1I7	Zinc finger MYM-type protein 4 (Fragment) OS=Homo sapiens GN=ZMYM4 PE=1 SV=1 - [H7C1I7_HUMAN]	0.91	5	1	1	1	29127407	0	1207	134.331	7.85498
Q14149	MORC family CW-type zinc finger protein 3 OS=Homo sapiens GN=MORC3 PE=1 SV=3 - [MORC3_HUMAN]	2.24	1	1	1	1	2.88119e+07	0	939	107.045	5.60498
E9PHT9	Annexin OS=Homo sapiens GN=ANXA5 PE=1 SV=1 - [E9PHT9_HUMAN]	5.52	3	1	1	1	2.8662e+07	0	163	18.2125	5.05908
Q9BVG4	Protein PBDC1 OS=Homo sapiens GN=PBDC1 PE=1 SV=1 - [PBDC1_HUMAN]	10.73	2	2	2	2	2.86308e+07	0	233	26.0407	4.79248
C9JNW8	Ubiquitin-like-conjugating enzyme ATG3 (Fragment) OS=Homo sapiens GN=ATG3 PE=1 SV=1 - [C9JNW8_HUMAN]	13.25	3	1	1	1	2.83955e+07	0	83	9.33297	3.61182
K7EIP6	Uncharacterized protein (Fragment) OS=Homo sapiens PE=4 SV=1 - [K7EIP6_HUMAN]	44.44	3	1	1	1	2.83595e+07	0	27	2.80127	8.01611
P06400	Retinoblastoma-associated protein OS=Homo sapiens GN=RB1 PE=1 SV=2 - [RB_HUMAN]	4.42	1	3	3	3	2.81938e+07	0	928	106.092	7.94287
F5H3Y4	Probable ATP-dependent RNA helicase DHX37 OS=Homo sapiens GN=DHX37 PE=1 SV=1 - [F5H3Y4_HUMAN]	2.81	2	2	2	2	2.80826e+07	0	962	107.235	8.01611
Q96KP1	Exocyst complex component 2 OS=Homo sapiens GN=EXOC2 PE=1 SV=1 - [EXOC2_HUMAN]	4.87	1	3	3	3	2.80396e+07	0	924	104	6.90283
Q9Y4C1	Lysine-specific demethylase 3A OS=Homo sapiens GN=KDM3A PE=1 SV=4 - [KDM3A_HUMAN]	2.65	5	2	3	3	2.78428e+07	0	1321	147.248	8.07471
A0A0C4DGX4	Cullin-1 OS=Homo sapiens GN=CUL1 PE=1 SV=1 - [A0A0C4DGX4_HUMAN]	1.2	2	1	1	1	2.77823e+07	0	752	87.3328	7.47412
Q9P2I0	Cleavage and polyadenylation specificity factor subunit 2 OS=Homo sapiens GN=CPSF2 PE=1 SV=2 - [CPSF2_HUMAN]	1.15	1	1	1	1	27746232	0	782	88.4307	5.10986
Q9NUQ8-2	Isoform 2 of ATP-binding cassette sub-family F member 3 OS=Homo sapiens GN=ABCF3 - [ABCF3_HUMAN]	2.56	2	1	1	1	2.7633e+07	0	703	78.9347	6.25244
O43663-3	Isoform 3 of Protein regulator of cytokinesis 1 OS=Homo sapiens GN=PRC1 - [PRC1_HUMAN]	5.9	7	2	3	3	2.74258e+07	0	525	61.3496	7.82568
H0YHS6	Tyrosine--tRNA ligase (Fragment) OS=Homo sapiens GN=YARS2 PE=1 SV=1 - [H0YHS6_HUMAN]	6.19	2	1	1	1	2.74032e+07	0	291	32.1645	8.39697
F8WC91	U4/U6.U5 tri-snRNP-associated protein 2 OS=Homo sapiens GN=USP39 PE=1 SV=1 - [F8WC91_HUMAN]	7.14	4	1	1	1	27240689	0	154	17.5188	9.43701
O75155-2	Isoform 2 of Cullin-associated NEDD8-dissociated protein 2 OS=Homo sapiens GN=CAND2 - [CAND2_HUMAN]	1.16	2	1	1	1	27207271	0	1119	122.586	5.87158
E9PF58	Actin-related protein 2/3 complex subunit 1A OS=Homo sapiens GN=ARPC1A PE=1 SV=1 - [E9PF58_HUMAN]	12.54	4	2	2	3	2.70874e+07	0	279	30.8685	8.68994
Q9Y613	FH1/FH2 domain-containing protein 1 OS=Homo sapiens GN=FHOD1 PE=1 SV=3 - [FHOD1_HUMAN]	3.61	1	3	3	3	2.68651e+07	0	1164	126.473	6.39209
Q9NUQ3-2	Isoform 2 of Gamma-taxilin OS=Homo sapiens GN=TXLNG - [TXLNG_HUMAN]	2.78	2	1	1	1	2.68577e+07	0	396	46.2233	9.27588
O75629	Protein CREG1 OS=Homo sapiens GN=CREG1 PE=1 SV=1 - [CREG1_HUMAN]	9.55	1	1	1	1	26791476	0	220	24.0593	7.59131
J3KS15	Peptidyl-tRNA hydrolase ICT1, mitochondrial (Fragment) OS=Homo sapiens GN=ICT1 PE=1 SV=1 - [J3KS15_HUMAN]	6.25	2	1	1	1	26717199	0	192	21.8914	9.71533
E5RI16	Protein FAM49B (Fragment) OS=Homo sapiens GN=FAM49B PE=1 SV=1 - [E5RI16_HUMAN]	12.26	2	1	1	1	26684783	0	155	17.476	4.99561
Q8IX18-3	Isoform 3 of Probable ATP-dependent RNA helicase DHX40 OS=Homo sapiens GN=DHX40 - [DHX40_HUMAN]	3.88	7	2	2	2	2.66382e+07	0	722	81.7442	8.26514
Q9Y697-2	Isoform Cytoplasmic of Cysteine desulfurase, mitochondrial OS=Homo sapiens GN=NFS1 - [NFS1_HUMAN]	7.05	6	2	2	2	2.65866e+07	0	397	43.9894	7.10791
K7ES89	Dual-specificity protein phosphatase 3 (Fragment) OS=Homo sapiens GN=DUSP3 PE=1 SV=1 - [K7ES89_HUMAN]	9.85	3	1	1	1	2.65757e+07	0	132	14.3474	9.40771
V9GYX7	Actin-related protein 10 (Fragment) OS=Homo sapiens GN=ACTR10 PE=1 SV=1 - [V9GYX7_HUMAN]	8.94	6	3	3	4	2.64494e+07	0	302	33.2902	5.51611
Q13136-2	Isoform 2 of Liprin-alpha-1 OS=Homo sapiens GN=PPFIA1 - [LIPA1_HUMAN]	4.3	19	4	4	5	2.64461e+07	0	1185	133.887	6.25244
G3V5E4	Glucosamine 6-phosphate N-acetyltransferase OS=Homo sapiens GN=GNPNAT1 PE=1 SV=1 - [G3V5E4_HUMAN]	22.12	3	2	2	2	26434427	0	113	12.9678	8.92432
H7C3D3	Zyxin (Fragment) OS=Homo sapiens GN=ZYX PE=1 SV=1 - [H7C3D3_HUMAN]	14.2	4	1	1	1	2.64318e+07	0	176	18.1542	10.5649
Q9HAV7	GrpE protein homolog 1, mitochondrial OS=Homo sapiens GN=GRPEL1 PE=1 SV=2 - [GRPE1_HUMAN]	5.07	1	1	1	1	26406027	0	217	24.2639	8.11865
H0YL80	Tropomyosin alpha-1 chain (Fragment) OS=Homo sapiens GN=TPM1 PE=1 SV=1 - [H0YL80_HUMAN]	20.59	41	1	1	1	26354720	0	68	8.00908	4.81787
G3V5B5	Protein NDRG2 (Fragment) OS=Homo sapiens GN=NDRG2 PE=1 SV=1 - [G3V5B5_HUMAN]	17.44	42	1	1	1	2.62083e+07	0	86	9.60189	5.04639
A0A075B7B5	SLIT-ROBO Rho GTPase-activating protein 2 OS=Homo sapiens GN=SRGAP2 PE=1 SV=1 - [A0A075B7B5_HUMAN]	3.8	14	3	3	3	2.61019e+07	0	789	90.8515	6.15088
Q9P016-2	Isoform 2 of Thymocyte nuclear protein 1 OS=Homo sapiens GN=THYN1 - [THYN1_HUMAN]	9.64	2	2	2	2	2.6011e+07	0	166	18.8004	9.33447
H0Y4T7	Metastasis-associated protein MTA1 (Fragment) OS=Homo sapiens GN=MTA1 PE=1 SV=1 - [H0Y4T7_HUMAN]	7.05	6	2	2	2	2.57728e+07	0	511	57.2336	9.89111
O60566	Mitotic checkpoint serine/threonine-protein kinase BUB1 beta OS=Homo sapiens GN=BUB1B PE=1 SV=3 - [BUB1B_HUMAN]	4.48	3	3	3	3	2.56088e+07	0	1050	119.47	5.2749
F8W7U3	WASH complex subunit FAM21A OS=Homo sapiens GN=FAM21A PE=1 SV=1 - [F8W7U3_HUMAN]	1.12	12	1	1	1	2.54874e+07	0	1253	136.78	4.81787
D6RIW8	WD repeat-containing protein 70 OS=Homo sapiens GN=WDR70 PE=1 SV=1 - [D6RIW8_HUMAN]	2.84	2	1	1	1	25304258	0	387	43.2128	5.04639
F8VR50	Actin-related protein 2/3 complex subunit 3 (Fragment) OS=Homo sapiens GN=ARPC3 PE=1 SV=1 - [F8VR50_HUMAN]	15.48	3	1	1	1	25289473	0	84	9.71999	7.92822
O00154-2	Isoform 2 of Cytosolic acyl coenzyme A thioester hydrolase OS=Homo sapiens GN=ACOT7 - [BACH_HUMAN]	4.47	8	1	1	1	2.52785e+07	0	246	27.0237	6.99072
Q96CW5-2	Isoform 2 of Gamma-tubulin complex component 3 OS=Homo sapiens GN=TUBGCP3 - [GCP3_HUMAN]	3.03	5	2	2	2	2.52116e+07	0	824	93.826	7.79639
P49247	Ribose-5-phosphate isomerase OS=Homo sapiens GN=RPIA PE=1 SV=3 - [RPIA_HUMAN]	6.11	1	1	1	1	2.51884e+07	0	311	33.248	8.54346
Q9UNS2-2	Isoform 2 of COP9 signalosome complex subunit 3 OS=Homo sapiens GN=COPS3 - [CSN3_HUMAN]	6.2	2	1	1	1	2.51585e+07	0	403	45.697	6.65381
P13378-3	Isoform 3 of Homeobox protein Hox-D8 OS=Homo sapiens GN=HOXD8 - [HXD8_HUMAN]	8.96	85	1	1	1	25115844	0	67	8.34847	11.7222
Q5JUB0	Vacuolar protein sorting-associated protein 16 homolog (Fragment) OS=Homo sapiens GN=VPS16 PE=1 SV=7 - [Q5JUB0_HUMAN]	7.93	2	1	1	1	2.50633e+07	0	227	25.0648	6.62451
P49356-2	Isoform 2 of Protein farnesyltransferase subunit beta OS=Homo sapiens GN=FNTB - [FNTB_HUMAN]	2.3	3	1	1	1	2.49946e+07	0	391	43.5457	6.15088
Q5SRE5-2	Isoform 2 of Nucleoporin NUP188 homolog OS=Homo sapiens GN=NUP188 - [NU188_HUMAN]	2.44	3	3	3	4	2.49584e+07	0	1638	182.176	6.82959
Q96C86	m7GpppX diphosphatase OS=Homo sapiens GN=DCPS PE=1 SV=2 - [DCPS_HUMAN]	3.86	1	1	1	1	2.49442e+07	0	337	38.585	6.37939
A2IDA3	DNA-3-methyladenine glycosylase (Fragment) OS=Homo sapiens GN=MPG PE=1 SV=1 - [A2IDA3_HUMAN]	5.98	5	1	1	1	2.49338e+07	0	251	27.2779	9.02686
Q99570	Phosphoinositide 3-kinase regulatory subunit 4 OS=Homo sapiens GN=PIK3R4 PE=1 SV=3 - [PI3R4_HUMAN]	2.8	1	3	3	3	2.4915e+07	0	1358	153.007	7.1665
Q9H8M7-2	Isoform 2 of Protein FAM188A OS=Homo sapiens GN=FAM188A - [F188A_HUMAN]	8.82	2	1	1	1	2.49103e+07	0	136	14.932	4.61475
C9JIY9	Nucleoporin NUP53 (Fragment) OS=Homo sapiens GN=NUP35 PE=1 SV=1 - [C9JIY9_HUMAN]	23.68	6	1	1	1	2.48843e+07	0	76	7.70599	10.272
P78345	Ribonuclease P protein subunit p38 OS=Homo sapiens GN=RPP38 PE=1 SV=2 - [RPP38_HUMAN]	3.53	1	1	1	1	24874514	0	283	31.8146	9.92041
Q15125	3-beta-hydroxysteroid-Delta(8),Delta(7)-isomerase OS=Homo sapiens GN=EBP PE=1 SV=3 - [EBP_HUMAN]	5.22	1	1	1	1	2.48702e+07	0	230	26.3358	7.89893
M0R2S3	Coiled-coil domain-containing protein 94 (Fragment) OS=Homo sapiens GN=CCDC94 PE=1 SV=7 - [M0R2S3_HUMAN]	4.97	2	1	1	1	2.48662e+07	0	161	19.4175	5.2749
C9J338	TRAF2 and NCK-interacting protein kinase (Fragment) OS=Homo sapiens GN=TNIK PE=1 SV=1 - [C9J338_HUMAN]	7.14	51	2	3	3	2.48433e+07	0	350	40.3614	6.48096
A0A087WYC8	Regulator of nonsense transcripts 3B OS=Homo sapiens GN=UPF3B PE=1 SV=1 - [A0A087WYC8_HUMAN]	4.15	3	1	1	1	24773736	0	217	25.2169	8.57275
K7EKS6	Mediator of RNA polymerase II transcription subunit 16 (Fragment) OS=Homo sapiens GN=MED16 PE=1 SV=1 - [K7EKS6_HUMAN]	2.38	9	1	1	1	24740095	0	462	51.4173	6.75635
O96017-11	Isoform 11 of Serine/threonine-protein kinase Chk2 OS=Homo sapiens GN=CHEK2 - [CHK2_HUMAN]	3.56	7	1	1	1	2.47205e+07	0	225	24.381	5.41455
Q16854-4	Isoform 4 of Deoxyguanosine kinase, mitochondrial OS=Homo sapiens GN=DGUOK - [DGUOK_HUMAN]	5.3	5	1	1	1	2.46251e+07	0	151	17.2449	9.18799
A0A0A0MRN5	Opioid growth factor receptor OS=Homo sapiens GN=OGFR PE=1 SV=1 - [A0A0A0MRN5_HUMAN]	5.92	4	3	3	4	2.45227e+07	0	625	67.154	5.19873
Q5VTR2	E3 ubiquitin-protein ligase BRE1A OS=Homo sapiens GN=RNF20 PE=1 SV=2 - [BRE1A_HUMAN]	2.97	4	1	2	2	2.44383e+07	0	975	113.592	5.93506
Q8N3F8	MICAL-like protein 1 OS=Homo sapiens GN=MICALL1 PE=1 SV=2 - [MILK1_HUMAN]	4.75	2	3	3	3	2.4321e+07	0	863	93.3831	7.25439
O00299	Chloride intracellular channel protein 1 OS=Homo sapiens GN=CLIC1 PE=1 SV=4 - [CLIC1_HUMAN]	19.5	1	4	4	4	2.4238e+07	0	241	26.9057	5.17334
M0QY25	Prostate tumor-overexpressed gene 1 protein OS=Homo sapiens GN=PTOV1 PE=1 SV=1 - [M0QY25_HUMAN]	5.47	9	2	2	2	2.41583e+07	0	384	43.2356	9.81787
O60341	Lysine-specific histone demethylase 1A OS=Homo sapiens GN=KDM1A PE=1 SV=2 - [KDM1A_HUMAN]	2.46	3	2	2	2	2.38219e+07	0	852	92.8447	6.52197
F8WB26	Zinc finger CCCH domain-containing protein 15 OS=Homo sapiens GN=ZC3H15 PE=1 SV=1 - [F8WB26_HUMAN]	16.19	2	1	1	1	2.37516e+07	0	105	11.8126	10.0962
Q96I25	Splicing factor 45 OS=Homo sapiens GN=RBM17 PE=1 SV=1 - [SPF45_HUMAN]	4.99	4	1	2	2	23720628	0	401	44.9339	5.97314
Q86X83-2	Isoform 2 of COMM domain-containing protein 2 OS=Homo sapiens GN=COMMD2 - [COMD2_HUMAN]	5.92	2	1	1	1	2.37011e+07	0	169	19.1072	6.27783
F8WBJ6	RNA-binding protein PNO1 OS=Homo sapiens GN=PNO1 PE=1 SV=1 - [F8WBJ6_HUMAN]	7.35	2	1	1	1	2.35455e+07	0	136	15.1659	9.81787
Q14145	Kelch-like ECH-associated protein 1 OS=Homo sapiens GN=KEAP1 PE=1 SV=2 - [KEAP1_HUMAN]	5.45	5	3	3	3	2.34152e+07	0	624	69.6207	6.44287
Q9C0B7	Transport and Golgi organization protein 6 homolog OS=Homo sapiens GN=TANGO6 PE=1 SV=2 - [TNG6_HUMAN]	1.65	1	1	1	1	2.33572e+07	0	1094	120.671	6.11279
A0A087WW35	Methyltransferase-like protein 2A OS=Homo sapiens GN=METTL2A PE=1 SV=1 - [A0A087WW35_HUMAN]	2.24	4	1	1	1	2.3276e+07	0	313	36.0898	5.87158
O15144	Actin-related protein 2/3 complex subunit 2 OS=Homo sapiens GN=ARPC2 PE=1 SV=1 - [ARPC2_HUMAN]	6.67	5	2	2	2	2.30968e+07	0	300	34.3115	7.35693
Q7Z2T5	TRMT1-like protein OS=Homo sapiens GN=TRMT1L PE=1 SV=2 - [TRM1L_HUMAN]	1.23	1	1	1	1	23089528	0	733	81.6952	7.88428
Q96SB4-4	Isoform 3 of SRSF protein kinase 1 OS=Homo sapiens GN=SRPK1 - [SRPK1_HUMAN]	2.19	5	1	1	1	23001505	0	639	72.3381	5.57959
Q9UHB9-4	Isoform 4 of Signal recognition particle subunit SRP68 OS=Homo sapiens GN=SRP68 - [SRP68_HUMAN]	1.53	3	1	1	1	2.29848e+07	0	589	66.0671	7.1958
H7C3J3	THUMP domain-containing protein 3 (Fragment) OS=Homo sapiens GN=THUMPD3 PE=1 SV=1 - [H7C3J3_HUMAN]	3.35	2	1	1	1	22924291	0	269	30.3262	6.72705
Q8IYI6	Exocyst complex component 8 OS=Homo sapiens GN=EXOC8 PE=1 SV=2 - [EXOC8_HUMAN]	1.1	1	1	1	1	2.27704e+07	0	725	81.7474	5.49072
Q92922	SWI/SNF complex subunit SMARCC1 OS=Homo sapiens GN=SMARCC1 PE=1 SV=3 - [SMRC1_HUMAN]	0.81	5	1	1	1	2.25508e+07	0	1105	122.79	5.75732
A0A087WZH7	Myristoylated alanine-rich C-kinase substrate OS=Homo sapiens GN=MARCKS PE=1 SV=1 - [A0A087WZH7_HUMAN]	2.12	2	1	1	1	22482752	0	330	31.5771	4.71631
Q92541	RNA polymerase-associated protein RTF1 homolog OS=Homo sapiens GN=RTF1 PE=1 SV=4 - [RTF1_HUMAN]	1.55	1	1	1	1	2.2457e+07	0	710	80.2646	8.14795
Q15527	Surfeit locus protein 2 OS=Homo sapiens GN=SURF2 PE=1 SV=3 - [SURF2_HUMAN]	16.02	1	2	2	2	2.23465e+07	0	256	29.629	9.21729
P27694	Replication protein A 70 kDa DNA-binding subunit OS=Homo sapiens GN=RPA1 PE=1 SV=2 - [RFA1_HUMAN]	2.11	1	1	1	1	22322317	0	616	68.0953	7.21045
Q9NVG8-2	Isoform 2 of TBC1 domain family member 13 OS=Homo sapiens GN=TBC1D13 - [TBC13_HUMAN]	3.64	2	1	1	1	2.22516e+07	0	275	32.1506	5.60498
F8W084	Cleavage and polyadenylation-specificity factor subunit 6 OS=Homo sapiens GN=CPSF6 PE=1 SV=1 - [F8W084_HUMAN]	12.15	5	1	1	1	2.20515e+07	0	107	11.6184	4.2085
K7ENH3	Phosphatidylinositol 3-kinase catalytic subunit type 3 (Fragment) OS=Homo sapiens GN=PIK3C3 PE=1 SV=1 - [K7ENH3_HUMAN]	11.94	5	1	1	1	2.20264e+07	0	134	14.9755	9.02686
Q9H5Q4	Dimethyladenosine transferase 2, mitochondrial OS=Homo sapiens GN=TFB2M PE=1 SV=1 - [TFB2M_HUMAN]	2.27	1	1	1	1	21853089	0	396	45.3198	9.18799
A0A0J9YW64	Dedicator of cytokinesis protein 11 (Fragment) OS=Homo sapiens GN=DOCK11 PE=1 SV=1 - [A0A0J9YW64_HUMAN]	0.89	3	2	2	2	2.18146e+07	0	1902	218.048	7.72314
Q13045-2	Isoform 2 of Protein flightless-1 homolog OS=Homo sapiens GN=FLII - [FLII_HUMAN]	1.89	3	2	2	2	2.17975e+07	0	1214	138.405	6.07471
Q13123	Protein Red OS=Homo sapiens GN=IK PE=1 SV=3 - [RED_HUMAN]	1.62	1	1	1	1	2.17577e+07	0	557	65.5618	6.63916
Q06210-2	Isoform 2 of Glutamine--fructose-6-phosphate aminotransferase [isomerizing] 1 OS=Homo sapiens GN=GFPT1 - [GFPT1_HUMAN]	2.2	2	1	1	1	2.15878e+07	0	681	76.7103	6.84424
C9J975	Arf-GAP with GTPase, ANK repeat and PH domain-containing protein 3 OS=Homo sapiens GN=AGAP3 PE=1 SV=1 - [C9J975_HUMAN]	4.96	6	1	1	1	21567920	0	343	36.8677	6.40479
E5RFJ4	CCR4-NOT transcription complex subunit 8 (Fragment) OS=Homo sapiens GN=CNOT8 PE=1 SV=1 - [E5RFJ4_HUMAN]	12.22	9	1	1	1	2.14699e+07	0	90	10.3562	4.61475
Q8N1G2	Cap-specific mRNA (nucleoside-2'-O-)-methyltransferase 1 OS=Homo sapiens GN=CMTR1 PE=1 SV=1 - [CMTR1_HUMAN]	4.43	2	3	3	3	2.14662e+07	0	835	95.26	7.04932
Q9Y2X3	Nucleolar protein 58 OS=Homo sapiens GN=NOP58 PE=1 SV=1 - [NOP58_HUMAN]	4.35	2	2	2	3	2.14279e+07	0	529	59.5405	8.92432
B7Z524	HBS1-like protein OS=Homo sapiens GN=HBS1L PE=1 SV=1 - [B7Z524_HUMAN]	3.46	5	1	1	1	21372734	0	520	56.9256	8.41162
V9GYJ3	28S ribosomal protein S29, mitochondrial (Fragment) OS=Homo sapiens GN=DAP3 PE=1 SV=7 - [V9GYJ3_HUMAN]	10	8	1	1	1	2.13711e+07	0	120	14.2353	9.11475
F8W8D4	NEDD8-activating enzyme E1 catalytic subunit OS=Homo sapiens GN=UBA3 PE=1 SV=1 - [F8W8D4_HUMAN]	2.61	3	1	1	1	2.1283e+07	0	422	47.2417	5.24951
H7BXI1	Extended synaptotagmin-2 (Fragment) OS=Homo sapiens GN=ESYT2 PE=1 SV=1 - [H7BXI1_HUMAN]	2.15	6	2	2	2	21241628	0	884	97.9487	8.57275
H3BP78	Fanconi anemia group I protein (Fragment) OS=Homo sapiens GN=FANCI PE=1 SV=1 - [H3BP78_HUMAN]	2.57	5	2	2	2	2.10684e+07	0	1090	122.867	6.52197
F8VNY2	DNA primase (Fragment) OS=Homo sapiens GN=PRIM1 PE=1 SV=7 - [F8VNY2_HUMAN]	3.35	2	1	1	1	21054624	0	328	39.0198	8.54346
F5H4Q7	Glutamate receptor-interacting protein 1 (Fragment) OS=Homo sapiens GN=GRIP1 PE=1 SV=1 - [F5H4Q7_HUMAN]	1.14	7	1	1	1	2.09968e+07	0	787	84.1028	5.22412
R4GNC1	Signal recognition particle subunit SRP72 OS=Homo sapiens GN=SRP72 PE=1 SV=1 - [R4GNC1_HUMAN]	4.09	3	1	1	1	2.08636e+07	0	220	24.7936	7.6499
C9J758	7-methylguanosine phosphate-specific 5'-nucleotidase (Fragment) OS=Homo sapiens GN=NT5C3B PE=1 SV=2 - [C9J758_HUMAN]	7.49	3	1	1	1	2.08555e+07	0	227	25.762	6.52197
Q9BUH6	Protein PAXX OS=Homo sapiens GN=C9orf142 PE=1 SV=2 - [PAXX_HUMAN]	14.71	1	2	2	2	2.05369e+07	0	204	21.626	5.47803
B4E135	DNA ligase 1 OS=Homo sapiens GN=LIG1 PE=1 SV=1 - [B4E135_HUMAN]	2.17	6	1	1	1	2.05146e+07	0	415	44.998	8.60205
Q6P2C8-2	Isoform 2 of Mediator of RNA polymerase II transcription subunit 27 OS=Homo sapiens GN=MED27 - [MED27_HUMAN]	12	3	2	2	2	2.04956e+07	0	275	31.3311	9.17334
O43747	AP-1 complex subunit gamma-1 OS=Homo sapiens GN=AP1G1 PE=1 SV=5 - [AP1G1_HUMAN]	1.09	2	1	1	1	2.04376e+07	0	822	91.2931	6.80029
Q9Y6J9	TAF6-like RNA polymerase II p300/CBP-associated factor-associated factor 65 kDa subunit 6L OS=Homo sapiens GN=TAF6L PE=1 SV=1 - [TAF6L_HUMAN]	1.77	1	1	1	1	2.04322e+07	0	622	67.772	8.96826
K7EL89	Spermidine synthase (Fragment) OS=Homo sapiens GN=SRM PE=1 SV=1 - [K7EL89_HUMAN]	12.05	2	1	1	1	2.04036e+07	0	83	9.31562	8.20654
O60294	tRNA wybutosine-synthesizing protein 4 OS=Homo sapiens GN=LCMT2 PE=1 SV=3 - [TYW4_HUMAN]	5.69	1	3	3	3	2.03969e+07	0	686	75.5542	6.72705
Q6ZW49-2	Isoform 3 of PAX-interacting protein 1 OS=Homo sapiens GN=PAXIP1 - [PAXI1_HUMAN]	1.22	3	1	1	1	2.03063e+07	0	822	93.823	8.55811
A0A0C4DGZ0	DNA-directed RNA polymerase subunit OS=Homo sapiens GN=POLR2A PE=1 SV=1 - [A0A0C4DGZ0_HUMAN]	2.64	8	3	3	3	2.02856e+07	0	1970	217.069	7.37158
O60563	Cyclin-T1 OS=Homo sapiens GN=CCNT1 PE=1 SV=1 - [CCNT1_HUMAN]	4.96	1	2	2	2	2.02355e+07	0	726	80.6345	8.77783
Q12768	WASH complex subunit strumpellin OS=Homo sapiens GN=KIAA0196 PE=1 SV=1 - [STRUM_HUMAN]	3.28	2	3	3	3	2.01791e+07	0	1159	134.201	6.97607
H7C050	Coiled-coil domain-containing protein 93 (Fragment) OS=Homo sapiens GN=CCDC93 PE=1 SV=1 - [H7C050_HUMAN]	9.89	3	1	1	1	2.01608e+07	0	91	10.21	5.021
Q7Z6V5-2	Isoform 2 of tRNA-specific adenosine deaminase 2 OS=Homo sapiens GN=ADAT2 - [ADAT2_HUMAN]	8.33	2	1	1	1	20109749	0	144	16.089	8.36768
H0Y4J2	39S ribosomal protein L37, mitochondrial (Fragment) OS=Homo sapiens GN=MRPL37 PE=1 SV=1 - [H0Y4J2_HUMAN]	6.06	4	1	1	1	2.00491e+07	0	264	29.5771	6.63916
Q8IY18	Structural maintenance of chromosomes protein 5 OS=Homo sapiens GN=SMC5 PE=1 SV=2 - [SMC5_HUMAN]	1.73	1	2	2	2	2.00052e+07	0	1101	128.726	8.38232
Q7Z4Q2	HEAT repeat-containing protein 3 OS=Homo sapiens GN=HEATR3 PE=1 SV=2 - [HEAT3_HUMAN]	5.15	3	3	3	3	1.9933e+07	0	680	74.535	5.10986
K7EPN2	Ferrochelatase, mitochondrial (Fragment) OS=Homo sapiens GN=FECH PE=1 SV=1 - [K7EPN2_HUMAN]	14.44	4	1	1	1	1.99289e+07	0	90	10.2304	9.62744
Q13535-2	Isoform 2 of Serine/threonine-protein kinase ATR OS=Homo sapiens GN=ATR - [ATR_HUMAN]	0.81	6	2	2	2	19782596	0	2580	294.029	7.43018
C9JP19	Smoothelin (Fragment) OS=Homo sapiens GN=SMTN PE=1 SV=1 - [C9JP19_HUMAN]	12.24	7	1	1	1	19673226	0	98	10.8875	4.97021
O60256	Phosphoribosyl pyrophosphate synthase-associated protein 2 OS=Homo sapiens GN=PRPSAP2 PE=1 SV=1 - [KPRB_HUMAN]	8.13	13	2	2	2	1.95659e+07	0	369	40.8994	7.44482
Q92558	Wiskott-Aldrich syndrome protein family member 1 OS=Homo sapiens GN=WASF1 PE=1 SV=1 - [WASF1_HUMAN]	1.97	1	1	1	1	1.91682e+07	0	559	61.6139	6.45557
Q9Y371	Endophilin-B1 OS=Homo sapiens GN=SH3GLB1 PE=1 SV=1 - [SHLB1_HUMAN]	6.3	9	2	2	2	1.91348e+07	0	365	40.7708	6.03662
F5H4E8	Methyltransferase-like protein 5 (Fragment) OS=Homo sapiens GN=METTL5 PE=1 SV=1 - [F5H4E8_HUMAN]	22.92	7	1	1	1	19124748	0	48	5.80017	9.46631
Q5VWZ2-2	Isoform 2 of Lysophospholipase-like protein 1 OS=Homo sapiens GN=LYPLAL1 - [LYPL1_HUMAN]	13.57	2	2	2	2	1.90278e+07	0	221	24.4606	7.54736
P46020-3	Isoform 3 of Phosphorylase b kinase regulatory subunit alpha, skeletal muscle isoform OS=Homo sapiens GN=PHKA1 - [KPB1_HUMAN]	1.04	5	1	1	1	1.89053e+07	0	1151	129.306	5.96045
O43815-2	Isoform 2 of Striatin OS=Homo sapiens GN=STRN - [STRN_HUMAN]	5.2	2	2	2	2	1.88996e+07	0	731	80.711	5.17334
H0Y4Y4	EF-hand domain-containing protein D2 (Fragment) OS=Homo sapiens GN=EFHD2 PE=1 SV=1 - [H0Y4Y4_HUMAN]	13.41	10	2	3	3	1.88487e+07	0	179	19.5718	6.354
Q9NV70-2	Isoform 2 of Exocyst complex component 1 OS=Homo sapiens GN=EXOC1 - [EXOC1_HUMAN]	1.25	2	1	1	1	1.84653e+07	0	879	100.219	6.59521
A0A087X122	RNA-binding protein 39 (Fragment) OS=Homo sapiens GN=RBM39 PE=1 SV=1 - [A0A087X122_HUMAN]	16.95	8	1	1	1	1.84438e+07	0	59	6.0641	5.0083
E9PD99	Leucine-rich repeat and calponin homology domain-containing protein 3 OS=Homo sapiens GN=LRCH3 PE=1 SV=1 - [E9PD99_HUMAN]	1.44	5	1	1	1	1.83832e+07	0	623	68.4147	6.7417
Q92989	Polyribonucleotide 5'-hydroxyl-kinase Clp1 OS=Homo sapiens GN=CLP1 PE=1 SV=1 - [CLP1_HUMAN]	1.88	2	1	1	1	1.83418e+07	0	425	47.6153	6.62451
H0Y465	Neurofibromin (Fragment) OS=Homo sapiens GN=NF1 PE=1 SV=1 - [H0Y465_HUMAN]	1	4	2	2	2	1.83188e+07	0	2502	281.036	7.28369
Q5VW36	Focadhesin OS=Homo sapiens GN=FOCAD PE=1 SV=1 - [FOCAD_HUMAN]	1.11	2	2	2	2	1.82922e+07	0	1801	199.944	6.62451
Q05823	2-5A-dependent ribonuclease OS=Homo sapiens GN=RNASEL PE=1 SV=2 - [RN5A_HUMAN]	1.35	1	1	1	1	18204931	0	741	83.4805	6.65381
R4GN08	Actin-related protein 2/3 complex subunit 4 (Fragment) OS=Homo sapiens GN=ARPC4 PE=1 SV=1 - [R4GN08_HUMAN]	10.39	7	1	1	1	1.81638e+07	0	77	9.39878	7.51807
P51580	Thiopurine S-methyltransferase OS=Homo sapiens GN=TPMT PE=1 SV=1 - [TPMT_HUMAN]	4.9	1	1	1	1	1.81594e+07	0	245	28.1621	6.22705
Q7L8L6	FAST kinase domain-containing protein 5 OS=Homo sapiens GN=FASTKD5 PE=1 SV=1 - [FAKD5_HUMAN]	2.36	1	2	2	2	1.80829e+07	0	764	86.5186	8.1333
Q09161	Nuclear cap-binding protein subunit 1 OS=Homo sapiens GN=NCBP1 PE=1 SV=1 - [NCBP1_HUMAN]	6.84	2	4	4	4	1.79987e+07	0	790	91.7805	6.43018
H0Y483	6-phosphofructo-2-kinase/fructose-2,6-bisphosphatase 3 (Fragment) OS=Homo sapiens GN=PFKFB3 PE=1 SV=1 - [H0Y483_HUMAN]	6.99	8	1	1	1	17989668	0	143	16.5654	6.52197
H0YCI6	N-terminal kinase-like protein (Fragment) OS=Homo sapiens GN=SCYL1 PE=1 SV=1 - [H0YCI6_HUMAN]	5.71	11	1	1	1	1.79702e+07	0	175	19.2578	8.70459
Q9Y2T2	AP-3 complex subunit mu-1 OS=Homo sapiens GN=AP3M1 PE=1 SV=1 - [AP3M1_HUMAN]	1.91	1	1	1	1	17878492	0	418	46.9093	6.93213
H0YAC8	RUN and FYVE domain-containing protein 1 (Fragment) OS=Homo sapiens GN=RUFY1 PE=1 SV=1 - [H0YAC8_HUMAN]	8.12	4	2	2	2	1.75827e+07	0	271	31.122	4.88135
E9PN76	RING finger protein 214 OS=Homo sapiens GN=RNF214 PE=1 SV=1 - [E9PN76_HUMAN]	3.12	3	1	1	1	1.73765e+07	0	513	57.5347	7.63525
Q5STR5	Death domain-associated protein 6 (Fragment) OS=Homo sapiens GN=DAXX PE=1 SV=7 - [Q5STR5_HUMAN]	13.08	7	1	1	1	1.73442e+07	0	130	14.196	5.49072
H7C547	Sodium/potassium-transporting ATPase subunit beta-3 (Fragment) OS=Homo sapiens GN=ATP1B3 PE=1 SV=1 - [H7C547_HUMAN]	23.26	3	1	1	1	1.72221e+07	0	43	4.91252	9.77393
R4GNB2	DENN domain-containing protein 4C OS=Homo sapiens GN=DENND4C PE=1 SV=1 - [R4GNB2_HUMAN]	1.15	7	2	2	2	1.7126e+07	0	1909	212.576	6.82959
Q9NVC6	Mediator of RNA polymerase II transcription subunit 17 OS=Homo sapiens GN=MED17 PE=1 SV=2 - [MED17_HUMAN]	2	1	1	1	1	17101368	0	651	72.8445	7.44482
K7EJB5	Small nuclear ribonucleoprotein Sm D2 OS=Homo sapiens GN=SNRPD2 PE=1 SV=1 - [K7EJB5_HUMAN]	16.67	3	1	1	1	1.70812e+07	0	54	6.14043	10.2427
H3BUU8	Protein VAC14 homolog OS=Homo sapiens GN=VAC14 PE=1 SV=1 - [H3BUU8_HUMAN]	7.96	2	1	1	1	1.7076e+07	0	201	22.4108	9.43701
Q7Z4H7-2	Isoform 2 of HAUS augmin-like complex subunit 6 OS=Homo sapiens GN=HAUS6 - [HAUS6_HUMAN]	1.16	4	1	1	1	1.65336e+07	0	606	69.2842	7.7085
A0A0C4DGW6	UPF0600 protein C5orf51 OS=Homo sapiens GN=C5orf51 PE=1 SV=1 - [A0A0C4DGW6_HUMAN]	9.21	2	1	1	1	1.641e+07	0	152	16.9505	4.56396
Q8N573-3	Isoform 3 of Oxidation resistance protein 1 OS=Homo sapiens GN=OXR1 - [OXR1_HUMAN]	2.98	5	1	1	1	1.63965e+07	0	503	55.664	5.04639
Q8IXW5-2	Isoform 2 of Putative RNA polymerase II subunit B1 CTD phosphatase RPAP2 OS=Homo sapiens GN=RPAP2 - [RPAP2_HUMAN]	2.57	2	2	2	2	1.63919e+07	0	584	66.4321	8.55811
Q08379-2	Isoform 2 of Golgin subfamily A member 2 OS=Homo sapiens GN=GOLGA2 - [GOGA2_HUMAN]	3.39	5	2	2	2	1.63845e+07	0	620	70.429	4.75439
P38432	Coilin OS=Homo sapiens GN=COIL PE=1 SV=1 - [COIL_HUMAN]	1.56	1	1	1	1	16288932	0	576	62.5699	9.0708
D6RER0	Long-chain-fatty-acid--CoA ligase 1 OS=Homo sapiens GN=ACSL1 PE=1 SV=1 - [D6RER0_HUMAN]	2.32	6	1	1	1	1.62865e+07	0	388	43.3821	6.96143
O94811	Tubulin polymerization-promoting protein OS=Homo sapiens GN=TPPP PE=1 SV=1 - [TPPP_HUMAN]	6.39	1	1	1	1	1.61528e+07	0	219	23.6792	9.43701
A0A0B4J1R6	Transketolase OS=Homo sapiens GN=TKT PE=1 SV=1 - [A0A0B4J1R6_HUMAN]	6.56	3	2	2	2	1.60923e+07	0	457	49.8789	7.91357
C9J363	Programmed cell death 10, isoform CRA_b OS=Homo sapiens GN=PDCD10 PE=1 SV=1 - [C9J363_HUMAN]	14.09	7	2	2	2	1.60855e+07	0	149	17.5233	9.18799
I3L184	Vacuolar protein sorting-associated protein 53 homolog (Fragment) OS=Homo sapiens GN=VPS53 PE=1 SV=1 - [I3L184_HUMAN]	3.38	6	1	1	1	1.60441e+07	0	237	27.145	8.82178
G5EA36	Cell division cycle 27, isoform CRA_c OS=Homo sapiens GN=CDC27 PE=1 SV=1 - [G5EA36_HUMAN]	3.16	4	3	3	3	1.59406e+07	0	823	91.6803	7.12256
P13807-2	Isoform 2 of Glycogen [starch] synthase, muscle OS=Homo sapiens GN=GYS1 - [GYS1_HUMAN]	3.57	2	1	1	1	1.58988e+07	0	673	76.4348	6.53662
Q5TBH6	Dihydroxyacetone phosphate acyltransferase (Fragment) OS=Homo sapiens GN=GNPAT PE=1 SV=1 - [Q5TBH6_HUMAN]	3.6	4	1	1	1	1.58063e+07	0	222	25.209	8.68994
P49736	DNA replication licensing factor MCM2 OS=Homo sapiens GN=MCM2 PE=1 SV=4 - [MCM2_HUMAN]	1.88	1	1	1	1	1.57904e+07	0	904	101.832	5.51611
H3BTH5	Kinesin-like protein (Fragment) OS=Homo sapiens GN=KIF22 PE=1 SV=2 - [H3BTH5_HUMAN]	12.43	4	2	2	2	1.55457e+07	0	185	20.5975	6.68311
A0A087WUY3	Ankyrin-3 OS=Homo sapiens GN=ANK3 PE=1 SV=1 - [A0A087WUY3_HUMAN]	1.36	17	1	1	1	1.55191e+07	0	811	90.2016	5.70654
Q9H6T3-3	Isoform 3 of RNA polymerase II-associated protein 3 OS=Homo sapiens GN=RPAP3 - [RPAP3_HUMAN]	2.96	3	1	1	1	1.50764e+07	0	506	57.0726	7.72314
Q96F24-2	Isoform 2 of Nuclear receptor-binding factor 2 OS=Homo sapiens GN=NRBF2 - [NRBF2_HUMAN]	3.38	4	1	1	1	1.50488e+07	0	237	26.938	6.55127
Q9NQT5	Exosome complex component RRP40 OS=Homo sapiens GN=EXOSC3 PE=1 SV=3 - [EXOS3_HUMAN]	2.55	1	1	1	1	1.50236e+07	0	275	29.5534	8.104
O95202	LETM1 and EF-hand domain-containing protein 1, mitochondrial OS=Homo sapiens GN=LETM1 PE=1 SV=1 - [LETM1_HUMAN]	1.08	1	1	1	1	1.50195e+07	0	739	83.302	6.69775
Q9BW19	Kinesin-like protein KIFC1 OS=Homo sapiens GN=KIFC1 PE=1 SV=2 - [KIFC1_HUMAN]	2.08	1	1	1	1	1.50065e+07	0	673	73.7023	8.98291
H0YDU8	Serine/threonine-protein phosphatase (Fragment) OS=Homo sapiens GN=PPP5C PE=1 SV=1 - [H0YDU8_HUMAN]	2.68	2	1	1	1	1.49806e+07	0	485	55.1714	6.20166
C9J5E3	V-type proton ATPase subunit B, kidney isoform OS=Homo sapiens GN=ATP6V1B1 PE=1 SV=1 - [C9J5E3_HUMAN]	8.06	5	1	1	1	1.47244e+07	0	248	26.8977	7.15186
A0A0C4DG98	THO complex subunit 2 OS=Homo sapiens GN=THOC2 PE=1 SV=1 - [A0A0C4DG98_HUMAN]	1.22	3	2	2	2	1.47103e+07	0	1478	169.475	8.67529
A0JNW5-2	Isoform 2 of UHRF1-binding protein 1-like OS=Homo sapiens GN=UHRF1BP1L - [UH1BL_HUMAN]	2.49	4	1	1	1	1.46731e+07	0	522	58.869	7.94287
K7EQQ8	tRNA (guanine(26)-N(2))-dimethyltransferase (Fragment) OS=Homo sapiens GN=TRMT1 PE=1 SV=1 - [K7EQQ8_HUMAN]	3.37	3	1	1	1	1.46346e+07	0	297	32.7749	5.56689
Q8NB78-2	Isoform 2 of Lysine-specific histone demethylase 1B OS=Homo sapiens GN=KDM1B - [KDM1B_HUMAN]	2.03	3	1	1	1	1.44441e+07	0	590	65.6751	8.51416
H0YMT3	WD repeat-containing protein 73 (Fragment) OS=Homo sapiens GN=WDR73 PE=1 SV=1 - [H0YMT3_HUMAN]	8.99	2	1	1	1	1.43296e+07	0	178	20.0505	6.53662
F5GXT0	Double-strand break repair protein MRE11A OS=Homo sapiens GN=MRE11A PE=1 SV=1 - [F5GXT0_HUMAN]	17.65	7	3	3	3	1.43056e+07	0	221	25.0136	5.43994
P10636-3	Isoform Tau-A of Microtubule-associated protein tau OS=Homo sapiens GN=MAPT - [TAU_HUMAN]	3.8	5	1	1	1	1.40986e+07	0	316	32.9243	10.0229
H7C5F5	ATP-dependent RNA helicase DHX36 (Fragment) OS=Homo sapiens GN=DHX36 PE=1 SV=7 - [H7C5F5_HUMAN]	5.85	5	1	1	1	1.40525e+07	0	188	20.8451	8.17725
K7ELW0	Protein deglycase DJ-1 OS=Homo sapiens GN=PARK7 PE=1 SV=1 - [K7ELW0_HUMAN]	9.47	2	1	1	1	1.39631e+07	0	169	17.8985	7.86963
H0YC17	TNFAIP3-interacting protein 1 (Fragment) OS=Homo sapiens GN=TNIP1 PE=1 SV=1 - [H0YC17_HUMAN]	8.22	11	1	1	1	1.37803e+07	0	146	16.8078	6.88818
Q6PJG6	BRCA1-associated ATM activator 1 OS=Homo sapiens GN=BRAT1 PE=1 SV=2 - [BRAT1_HUMAN]	3.41	2	3	3	3	1.3416e+07	0	821	88.0629	5.2749
O14757-2	Isoform 2 of Serine/threonine-protein kinase Chk1 OS=Homo sapiens GN=CHEK1 - [CHK1_HUMAN]	5.24	8	2	2	2	1.32192e+07	0	382	43.6755	9.0415
B1AH49	Sulfurtransferase OS=Homo sapiens GN=MPST PE=1 SV=1 - [B1AH49_HUMAN]	6.7	3	1	1	1	1.31298e+07	0	224	24.9665	7.6499
Q9H2G2-2	Isoform 2 of STE20-like serine/threonine-protein kinase OS=Homo sapiens GN=SLK - [SLK_HUMAN]	3.65	2	3	3	3	1.30547e+07	0	1204	138.91	5.09717
O60518	Ran-binding protein 6 OS=Homo sapiens GN=RANBP6 PE=1 SV=2 - [RNBP6_HUMAN]	2.26	1	2	2	2	1.25379e+07	0	1105	124.633	5.0083
Q96HU8	GTP-binding protein Di-Ras2 OS=Homo sapiens GN=DIRAS2 PE=1 SV=1 - [DIRA2_HUMAN]	5.53	1	1	1	1	1.25027e+07	0	199	22.4706	8.76318
P04040	Catalase OS=Homo sapiens GN=CAT PE=1 SV=3 - [CATA_HUMAN]	1.71	1	1	1	1	12491413	0	527	59.7188	7.38623
M0R1M7	Microtubule-associated protein 1S (Fragment) OS=Homo sapiens GN=MAP1S PE=1 SV=1 - [M0R1M7_HUMAN]	8.33	3	1	1	1	1.24505e+07	0	120	13.7668	7.43018
D6RF50	Probable ATP-dependent RNA helicase YTHDC2 OS=Homo sapiens GN=YTHDC2 PE=1 SV=1 - [D6RF50_HUMAN]	9.18	3	1	1	1	1.24062e+07	0	98	10.2993	9.99365
P30084	Enoyl-CoA hydratase, mitochondrial OS=Homo sapiens GN=ECHS1 PE=1 SV=4 - [ECHM_HUMAN]	3.1	1	1	1	1	1.22509e+07	0	290	31.3671	8.07471
Q8N954	G patch domain-containing protein 11 OS=Homo sapiens GN=GPATCH11 PE=1 SV=3 - [GPT11_HUMAN]	2.7	2	1	1	1	12190623	0	259	30.18	5.23682
H3BM39	Lysine-specific demethylase 8 (Fragment) OS=Homo sapiens GN=KDM8 PE=1 SV=1 - [H3BM39_HUMAN]	6.67	5	1	1	1	1.21399e+07	0	120	13.5248	4.90674
M0R3G1	Uncharacterized protein (Fragment) OS=Homo sapiens PE=4 SV=1 - [M0R3G1_HUMAN]	5.91	2	1	1	1	1.21035e+07	0	203	23.227	6.15088
F8VRU2	DNA-directed RNA polymerase III subunit RPC2 (Fragment) OS=Homo sapiens GN=POLR3B PE=1 SV=7 - [F8VRU2_HUMAN]	8.24	3	1	1	1	1.2044e+07	0	170	19.5672	9.14404
Q9H081	Protein MIS12 homolog OS=Homo sapiens GN=MIS12 PE=1 SV=1 - [MIS12_HUMAN]	3.9	1	1	1	1	1.17738e+07	0	205	24.1243	5.69385
Q9UJX5	Anaphase-promoting complex subunit 4 OS=Homo sapiens GN=ANAPC4 PE=1 SV=2 - [APC4_HUMAN]	1.36	2	1	1	1	1.15313e+07	0	808	92.0577	5.52881
F5GWX5	Chromodomain-helicase-DNA-binding protein 4 OS=Homo sapiens GN=CHD4 PE=1 SV=1 - [F5GWX5_HUMAN]	0.84	9	2	2	2	1.14343e+07	0	1905	216.967	5.80811
G3V120	Family with sequence similarity 91, member A1, isoform CRA_c OS=Homo sapiens GN=FAM91A1 PE=1 SV=1 - [G3V120_HUMAN]	2.75	6	1	1	1	1.13673e+07	0	218	25.8182	8.89502
Q13315	Serine-protein kinase ATM OS=Homo sapiens GN=ATM PE=1 SV=4 - [ATM_HUMAN]	0.62	7	2	2	2	1.13216e+07	0	3056	350.462	6.81494
Q8IXQ3	Uncharacterized protein C9orf40 OS=Homo sapiens GN=C9orf40 PE=1 SV=1 - [CI040_HUMAN]	6.19	1	1	1	1	1.12771e+07	0	194	21.0504	5.0083
G3V1N5	Ubiquitin carboxyl-terminal hydrolase 28 OS=Homo sapiens GN=USP28 PE=1 SV=1 - [G3V1N5_HUMAN]	1.59	4	1	1	1	1.10583e+07	0	753	86.2826	5.21143
U3KPZ7	Uncharacterized protein OS=Homo sapiens PE=4 SV=1 - [U3KPZ7_HUMAN]	0.78	2	1	1	1	1.10485e+07	0	1027	114.472	9.45166
H0Y9H7	NAD kinase 2, mitochondrial (Fragment) OS=Homo sapiens GN=NADK2 PE=1 SV=1 - [H0Y9H7_HUMAN]	9.49	4	1	1	1	1.09112e+07	0	137	15.4214	4.85596
K7ESH8	Ribonuclease P protein subunit p29 OS=Homo sapiens GN=POP4 PE=1 SV=1 - [K7ESH8_HUMAN]	35	4	1	1	1	1.08233e+07	0	40	4.52733	9.99365
Q8WX92	Negative elongation factor B OS=Homo sapiens GN=NELFB PE=1 SV=1 - [NELFB_HUMAN]	1.72	2	1	1	1	1.07312e+07	0	580	65.6554	6.12549
Q68E01-2	Isoform 2 of Integrator complex subunit 3 OS=Homo sapiens GN=INTS3 - [INT3_HUMAN]	0.77	2	1	1	1	1.04732e+07	0	1042	117.937	5.79541
Q9BXW9	Fanconi anemia group D2 protein OS=Homo sapiens GN=FANCD2 PE=1 SV=2 - [FACD2_HUMAN]	2	5	3	3	3	1.04431e+07	0	1451	164.025	5.88428
Q92574-2	Isoform 2 of Hamartin OS=Homo sapiens GN=TSC1 - [TSC1_HUMAN]	1.44	2	1	1	1	10291785	0	1113	123.937	6.21436
O14776-2	Isoform 2 of Transcription elongation regulator 1 OS=Homo sapiens GN=TCERG1 - [TCRG1_HUMAN]	1.95	3	2	2	2	1.02545e+07	0	1077	121.614	8.54346
P08240-2	Isoform 2 of Signal recognition particle receptor subunit alpha OS=Homo sapiens GN=SRPRA - [SRPRA_HUMAN]	3.44	2	1	1	1	9.9923e+06	0	610	66.5166	9.0415
O94927	HAUS augmin-like complex subunit 5 OS=Homo sapiens GN=HAUS5 PE=1 SV=2 - [HAUS5_HUMAN]	1.42	1	1	1	1	9.98512e+06	0	633	71.638	8.51416
Q8IZ69-2	Isoform 2 of tRNA (uracil-5-)-methyltransferase homolog A OS=Homo sapiens GN=TRMT2A - [TRM2A_HUMAN]	1.78	3	1	1	1	9.92825e+06	0	562	61.9398	7.97217
Q96MG7	Non-structural maintenance of chromosomes element 3 homolog OS=Homo sapiens GN=NSMCE3 PE=1 SV=1 - [NSE3_HUMAN]	3.62	1	1	1	1	9.90119e+06	0	304	34.2868	9.27588
Q9H6R7-3	Isoform 3 of WD repeat and coiled-coil-containing protein C2orf44 OS=Homo sapiens GN=C2orf44 - [CB044_HUMAN]	3.42	2	1	1	1	9.66235e+06	0	234	25.8292	6.93213
H7C1L6	Cullin-3 (Fragment) OS=Homo sapiens GN=CUL3 PE=1 SV=1 - [H7C1L6_HUMAN]	9.38	4	2	2	2	9.65094e+06	0	192	22.6384	8.68994
Q8NBF2	NHL repeat-containing protein 2 OS=Homo sapiens GN=NHLRC2 PE=1 SV=1 - [NHLC2_HUMAN]	2.75	2	2	2	2	9.53195e+06	0	726	79.3935	5.5542
A0A087X1L6	Eukaryotic translation initiation factor 2D (Fragment) OS=Homo sapiens GN=EIF2D PE=1 SV=1 - [A0A087X1L6_HUMAN]	17.74	3	1	1	1	9.51338e+06	0	62	6.95289	9.89111
P82933	28S ribosomal protein S9, mitochondrial OS=Homo sapiens GN=MRPS9 PE=1 SV=2 - [RT09_HUMAN]	4.04	1	1	1	1	9.50927e+06	0	396	45.8058	9.51025
Q9H900-2	Isoform 2 of Protein zwilch homolog OS=Homo sapiens GN=ZWILCH - [ZWILC_HUMAN]	2.73	2	1	1	1	9.40083e+06	0	477	54.1901	6.80029
F5H1F6	Vacuolar protein sorting-associated protein 37B (Fragment) OS=Homo sapiens GN=VPS37B PE=1 SV=1 - [F5H1F6_HUMAN]	7.61	3	1	1	1	9.30316e+06	0	184	20.6408	6.18896
F8W925	Cytosolic endo-beta-N-acetylglucosaminidase (Fragment) OS=Homo sapiens GN=ENGASE PE=1 SV=2 - [F8W925_HUMAN]	4.66	5	2	2	2	9.20153e+06	0	365	41.4435	6.59521
Q96GJ1-3	Isoform 3 of tRNA (uracil(54)-C(5))-methyltransferase homolog OS=Homo sapiens GN=TRMT2B - [TRM2_HUMAN]	1.31	3	1	1	1	8.98641e+06	0	459	51.4526	8.52881
O75607	Nucleoplasmin-3 OS=Homo sapiens GN=NPM3 PE=1 SV=3 - [NPM3_HUMAN]	8.43	1	1	1	1	8.80544e+06	0	178	19.3314	4.62744
H7BZP6	Prolyl endopeptidase-like (Fragment) OS=Homo sapiens GN=PREPL PE=1 SV=1 - [H7BZP6_HUMAN]	14.29	6	1	1	1	8.70159e+06	0	70	8.083	6.93213
Q96EK9	Protein KTI12 homolog OS=Homo sapiens GN=KTI12 PE=1 SV=1 - [KTI12_HUMAN]	5.08	1	1	1	1	8.60872e+06	0	354	38.5919	6.94678
K7EP09	Bifunctional coenzyme A synthase (Fragment) OS=Homo sapiens GN=COASY PE=1 SV=7 - [K7EP09_HUMAN]	17.58	7	1	1	1	8.60809e+06	0	91	9.90437	8.86572
F5H3S5	Anaphase-promoting complex subunit 5 (Fragment) OS=Homo sapiens GN=ANAPC5 PE=1 SV=1 - [F5H3S5_HUMAN]	7.41	3	1	1	1	8.59668e+06	0	216	24.7617	7.44482
I3L2Z5	Myc-associated zinc finger protein (Fragment) OS=Homo sapiens GN=MAZ PE=1 SV=1 - [I3L2Z5_HUMAN]	20.79	12	3	3	3	8.41431e+06	0	202	22.1728	9.42236
A6NML8	Diaphanous homolog 2 (Drosophila), isoform CRA_c OS=Homo sapiens GN=DIAPH2 PE=1 SV=3 - [A6NML8_HUMAN]	0.82	6	1	1	1	8.28742e+06	0	1096	124.775	6.43018
P48729	Casein kinase I isoform alpha OS=Homo sapiens GN=CSNK1A1 PE=1 SV=2 - [KC1A_HUMAN]	9.2	9	2	2	2	8.27985e+06	0	337	38.8899	9.56885
H3BPL5	SAGA-associated factor 29 OS=Homo sapiens GN=SGF29 PE=1 SV=1 - [H3BPL5_HUMAN]	9.85	2	1	1	1	8.15046e+06	0	132	14.6101	6.07471
Q5VSL9-3	Isoform 3 of Striatin-interacting protein 1 OS=Homo sapiens GN=STRIP1 - [STRP1_HUMAN]	1.59	3	1	1	1	8.03832e+06	0	440	49.6669	7.31299
A0A087WY88	Protein jagunal homolog 1 OS=Homo sapiens GN=JAGN1 PE=1 SV=1 - [A0A087WY88_HUMAN]	6.63	2	1	1	1	7689141	0	181	20.7779	9.56885
B7ZL14	FNBP1 protein OS=Homo sapiens GN=FNBP1 PE=1 SV=1 - [B7ZL14_HUMAN]	1.45	7	1	1	1	7.44257e+06	0	551	64.0315	5.23682
A0A0U1RR39	E3 ubiquitin-protein ligase CBL OS=Homo sapiens GN=CBL PE=1 SV=1 - [A0A0U1RR39_HUMAN]	0.81	3	1	1	1	7.42675e+06	0	862	95.0369	6.40479
E5RGA2	Eukaryotic translation initiation factor 3 subunit E OS=Homo sapiens GN=EIF3E PE=1 SV=1 - [E5RGA2_HUMAN]	4.55	4	2	2	2	6.82939e+06	0	352	41.3307	6.55127
Q9NZ01	Very-long-chain enoyl-CoA reductase OS=Homo sapiens GN=TECR PE=1 SV=1 - [TECR_HUMAN]	2.27	1	1	1	1	6.58875e+06	0	308	36.0108	9.45166
H0YIZ6	HAUS augmin-like complex subunit 4 (Fragment) OS=Homo sapiens GN=HAUS4 PE=1 SV=1 - [H0YIZ6_HUMAN]	8.33	9	1	1	1	6.52838e+06	0	144	16.6114	5.36377
H3BUZ5	Pseudopodium-enriched atypical kinase 1 (Fragment) OS=Homo sapiens GN=PEAK1 PE=1 SV=1 - [H3BUZ5_HUMAN]	1.68	3	1	1	1	6.44544e+06	0	656	71.9226	6.55127
G3V423	Tryptophan--tRNA ligase, cytoplasmic (Fragment) OS=Homo sapiens GN=WARS PE=1 SV=1 - [G3V423_HUMAN]	7.86	11	1	1	1	6.11865e+06	0	140	15.7789	7.59131
O95429-2	Isoform 2 of BAG family molecular chaperone regulator 4 OS=Homo sapiens GN=BAG4 - [BAG4_HUMAN]	1.66	3	1	1	1	6.02532e+06	0	421	45.3815	5.04639
Q96LB3	Intraflagellar transport protein 74 homolog OS=Homo sapiens GN=IFT74 PE=1 SV=1 - [IFT74_HUMAN]	2.33	1	1	1	1	5992878	0	600	69.1961	5.99854
A0A087WUD7	Sec1 family domain-containing protein 2 OS=Homo sapiens GN=SCFD2 PE=1 SV=1 - [A0A087WUD7_HUMAN]	2.27	3	1	1	1	5.89561e+06	0	440	47.8097	6.99072
A0A075B729	Ribosome biogenesis protein BOP1 (Fragment) OS=Homo sapiens GN=BOP1 PE=1 SV=1 - [A0A075B729_HUMAN]	4.61	2	1	1	1	5.80071e+06	0	217	24.9262	4.95752
C9JR61	Myotubularin-related protein 14 (Fragment) OS=Homo sapiens GN=MTMR14 PE=1 SV=1 - [C9JR61_HUMAN]	5.84	6	1	1	1	5.76415e+06	0	154	17.828	4.66553
Q96QC0	Serine/threonine-protein phosphatase 1 regulatory subunit 10 OS=Homo sapiens GN=PPP1R10 PE=1 SV=1 - [PP1RA_HUMAN]	1.06	1	1	1	1	5.54999e+06	0	940	98.996	9.17334
H0YIM7	Kinesin-like protein (Fragment) OS=Homo sapiens GN=KIF21A PE=1 SV=1 - [H0YIM7_HUMAN]	3.79	15	1	1	1	5.45367e+06	0	290	32.4395	8.55811
J3QSE8	Fanconi anemia group J protein OS=Homo sapiens GN=BRIP1 PE=1 SV=1 - [J3QSE8_HUMAN]	1.61	3	1	1	1	5.39618e+06	0	994	112.395	8.20654
H0YE03	CWF19-like protein 2 (Fragment) OS=Homo sapiens GN=CWF19L2 PE=1 SV=1 - [H0YE03_HUMAN]	1.63	5	1	1	1	5.29522e+06	0	553	63.5303	8.98291
Q5T9Q5	Succinyl-CoA ligase [ADP-forming] subunit beta, mitochondrial (Fragment) OS=Homo sapiens GN=SUCLA2 PE=1 SV=1 - [Q5T9Q5_HUMAN]	5.7	7	2	2	2	5226157	0	298	32.0191	5.59229
A0A087WYU1	Sorting nexin OS=Homo sapiens GN=SNX9 PE=1 SV=1 - [A0A087WYU1_HUMAN]	2.02	2	1	1	1	5.14744e+06	0	594	66.4346	5.57959
Q96EN8	Molybdenum cofactor sulfurase OS=Homo sapiens GN=MOCOS PE=1 SV=2 - [MOCOS_HUMAN]	1.24	1	1	1	1	5.13061e+06	0	888	98.0579	6.69775
A6NHR9-2	Isoform 2 of Structural maintenance of chromosomes flexible hinge domain-containing protein 1 OS=Homo sapiens GN=SMCHD1 - [SMHD1_HUMAN]	1.25	4	2	2	2	4.99826e+06	0	1917	215.609	7.00537
P20930	Filaggrin OS=Homo sapiens GN=FLG PE=1 SV=3 - [FILA_HUMAN]	1.72	1	1	1	1	4.57598e+06	0	4061	434.922	9.24658
A0A087WVM5	Coiled-coil domain-containing protein 28A OS=Homo sapiens GN=CCDC28A PE=1 SV=1 - [A0A087WVM5_HUMAN]	8.07	3	1	1	1	4.4663e+06	0	161	17.7809	5.87158
S4R331	Coiled-coil domain-containing protein 12 (Fragment) OS=Homo sapiens GN=CCDC12 PE=1 SV=2 - [S4R331_HUMAN]	16.05	4	1	1	1	3.91005e+06	0	81	9.5691	8.99756
A0A096LP92	Adenylosuccinate lyase (Fragment) OS=Homo sapiens GN=ADSL PE=1 SV=1 - [A0A096LP92_HUMAN]	24.36	7	1	1	1	3.38245e+06	0	78	8.53834	6.53662

## Sheet: Cell cycle process
Cell cycle process-related FTO-interacting proteins identified by LC-MS/MS:
Accession	Symbol	Coverage (%)	Term
A0A087WUY3	ANK3	1.36	Cell cycle-related proteins
E9PLA2	RHOC	30.3	Cell cycle-related proteins
Q13315	ATM	0.62	Cell cycle-related proteins
O60566	BUB1B	4.48	Cell cycle-related proteins
P14635-2	CCNB1	7.58	Cell cycle-related proteins
G5EA36	CDC27	3.16	Cell cycle-related proteins
K7ES20	CDKN2A	23.08	Cell cycle-related proteins
O14757-2	CHEK1	5.24	Cell cycle-related proteins
Q9BXW9	FANCD2	2	Cell cycle-related proteins
A0A087WWY3	FLNA	5.83	Cell cycle-related proteins
Q08379-2	GOLGA2	3.39	Cell cycle-related proteins
Q13123	IK	1.62	Cell cycle-related proteins
Q9BW19	KIFC1	2.08	Cell cycle-related proteins
H3BTH5	KIF22	12.43	Cell cycle-related proteins
B4E135	LIG1	2.17	Cell cycle-related proteins
P49736	MCM2	1.88	Cell cycle-related proteins
F5GXT0	MRE11A	17.65	Cell cycle-related proteins
F8VUA2	CHMP1A	13.81	Cell cycle-related proteins
H0YAZ9	CDK16	6.54	Cell cycle-related proteins
P53350	PLK1	4.31	Cell cycle-related proteins
A0A087WU64	POLA1	3.22	Cell cycle-related proteins
Q96QC0	PPP1R10	1.06	Cell cycle-related proteins
Q06323-3	PSME1	28.76	Cell cycle-related proteins
H0YM70	PSME2	22.37	Cell cycle-related proteins
J3QKK3	RAD51C	15.03	Cell cycle-related proteins
P06400	RB1	4.42	Cell cycle-related proteins
A0A0U1RQV4	ROCK1	3.78	Cell cycle-related proteins
P23443-4	RPS6KB1	3.99	Cell cycle-related proteins
O14965	AURKA	30.02	Cell cycle-related proteins
P33981-2	TTK	6.78	Cell cycle-related proteins
Q93034	CUL5	2.69	Cell cycle-related proteins
P41227	NAA10	14.47	Cell cycle-related proteins
H7C1L6	CUL3	9.38	Cell cycle-related proteins
Q5T2B5	CUL2	6.37	Cell cycle-related proteins
A0A0C4DGX4	CUL1	1.2	Cell cycle-related proteins
O43663-3	PRC1	5.9	Cell cycle-related proteins
O43264	ZW10	5.65	Cell cycle-related proteins
E9PF63	ROCK2	2.53	Cell cycle-related proteins
Q15398-1	DLGAP5	1.96	Cell cycle-related proteins
Q15021	NCAPD2	6	Cell cycle-related proteins
Q9BVA0	KATNB1	8.4	Cell cycle-related proteins
Q9Y6A5	TACC3	11.34	Cell cycle-related proteins
K7ELC8	SPAG5	8.06	Cell cycle-related proteins
E5RIK5	DCTN6	37.84	Cell cycle-related proteins
Q8N3U4	STAG2	5.36	Cell cycle-related proteins
Q99661-2	KIF2C	7.45	Cell cycle-related proteins
O14578	CIT	1.28	Cell cycle-related proteins
O96017-11	CHEK2	3.56	Cell cycle-related proteins
Q8IY18	SMC5	1.73	Cell cycle-related proteins
Q29RF7	PDS5A	8.75	Cell cycle-related proteins
P42695	NCAPD3	6.14	Cell cycle-related proteins
E9PHA2	NCAPH	12.47	Cell cycle-related proteins
O95239-2	KIF4A	1.6	Cell cycle-related proteins
Q5SY74	NSL1	13.37	Cell cycle-related proteins
Q9Y2S7	POLDIP2	19.84	Cell cycle-related proteins
Q16763	UBE2S	42.34	Cell cycle-related proteins
A0A0A6YYG7	NCAPH2	3.06	Cell cycle-related proteins
Q9UJX5	ANAPC4	1.36	Cell cycle-related proteins
Q9Y570	PPME1	18.91	Cell cycle-related proteins
A0A087WYU1	SNX9	2.02	Cell cycle-related proteins
F5H3S5	ANAPC5	7.41	Cell cycle-related proteins
Q9UJX3-2	ANAPC7	2.79	Cell cycle-related proteins
Q9BY42	RTFDC1	22.55	Cell cycle-related proteins
Q9NZZ3-2	CHMP5	9.36	Cell cycle-related proteins
Q9NQW6	ANLN	14.06	Cell cycle-related proteins
Q96EA4-3	SPDL1	9.49	Cell cycle-related proteins
Q9H900-2	ZWILCH	2.73	Cell cycle-related proteins
Q5JVF3-3	PCID2	7.45	Cell cycle-related proteins
V9GZ55	PSMG2	9.09	Cell cycle-related proteins
Q9HBM1	SPC25	4.91	Cell cycle-related proteins
Q8N122	RPTOR	3.97	Cell cycle-related proteins
Q6NUQ1	RINT1	2.65	Cell cycle-related proteins
B3KVZ3	CENPH	19.74	Cell cycle-related proteins
Q68E01-2	INTS3	0.77	Cell cycle-related proteins
Q9H081	MIS12	3.9	Cell cycle-related proteins
H3BM39	KDM8	6.67	Cell cycle-related proteins
K7ENI5	SEH1L	6.96	Cell cycle-related proteins
