# Supplementary material for: FTO stabilizes MIS12 and counteracts senescence
Source: Protein Cell. 2022 Apr 6;13(12):954–60. doi: 10.1007/s13238-022-00914-6 (PMC9243202; doi:10.1007/s13238-022-00914-6)
Supplement: Supplementary file 3 — Supplementary file3 (XLSX 16 kb) [file 13238_2022_914_MOESM3_ESM.xlsx]

## Sheet: Gene editing
Table S2. Sequence information of sgRNAs and primers used for gene editing, OCT4 promoter amplification, plasmid construction and qPCR analysis.
Primers used for gene editing:
FTO sgRNA sequence
Name	Sequence
FTO sgRNA (5' - 3')	GAAGCGCACCCCGACTGCCG
Primers for the identification (ID) of FTO knockout
Name	Sequence
FTO-ID-Forward (5' - 3')	TGTCGGACCTGGGAAATTCTCCTGTGCTA
FTO-ID-Reverse (5' - 3')	ACAAATCAACAGGATCTGAGTTTGGGAATGAG
Primers for off-target (OT) detection
Name	Sequence
OT-1#-Forward (5' - 3')	TAATGCGAGAGGGGAGTGGCTGTAAAAACAGAT
OT-1#-Reverse (5' - 3')	CTGCAGCCTCAACTTCCCCAGCTCAAGCAATCCT
OT-2#-Forward (5' - 3')	CTGAAATAACCACCCTTCCCATCCATCC
OT-2#-Reverse (5' - 3')	GAGTCGTTGGCGCTGCCCGAGGTGCCTT
OT-3#-Forward (5' - 3')	CGGCTCAGCAATCGGTACCTTTCCAG
OT-3#-Reverse (5' - 3')	AAGATAAGAGTGGAGAAAGGGGGCAGCAATGA
OT-4#-Forward (5' - 3')	ACACCAAATGCTGGTTTCTAGGCCCTT
OT-4#-Reverse (5' - 3')	TTTCGTATTTTTAGTAGAGATGTGGGTTCACCATG
OT-5#-Forward (5' - 3')	ACGATGGTCCAACAATTACTTTATGCAGGCATGT
OT-5#-Reverse (5' - 3')	TCACATTAGTAAAATGAGGAGCCCTTTCCAA
OT-6#-Forward (5' - 3')	GGACACAGAGCCTCACTGAGCAGGGGGA
OT-6#-Reverse (5' - 3')	GGTCTTGAACAATTGACCTCGTGATCCG
OT-7#-Forward (5' - 3')	ATATCCTACAAGGCAATTTATCTCGTTAAACT
OT-7#-Reverse (5' - 3')	ACATTCCTAACTTCTGACTTGATTTTCTAAAGGG

## Sheet: OCT4 promoter amplification
Primers for OCT4 promoter amplification：
Name	Sequence
OCT4-Forward (5' - 3')	ATTTGTTTTTTGGGTAGTTAAAGGT
OCT4-Reverse (5' - 3')	CCAACTATCTTCATCTTAATAACATCC

## Sheet: Plasmid construction
Primers for plasmid construction：
FLAG-FTO expression vector
Name	Sequence
FLAG-FTO-Forward (5' - 3')	GCACTCTAGAGGATCCATGGACTACAAGGACGACGACGACAAGGGCAAGCGCACCCCGACTGCCGAGGAACGAGAG
FLAG-FTO-Reverse (5' - 3')	GATTGTCGACACGCGTCTAGGGTTTTGCTTCCAGAAGCTGACCTCTG
Lenti-CRISPRv2 vector for MIS12 knockout
Name	Sequence
sgMIS12-Forward (5' - 3')	GTGCATTTGCGAATCTGCAC
sgMIS12-Reverse (5' - 3')	GTGCAGATTCGCAAATGCAC

## Sheet: qPCR and MeRIP-qPCR
Primers for qPCR and MeRIP-qPCR analysis：
Primers for qPCR
Name	Sequence
MIS12-qPCR-Forward (5'-3')	CAGGCCAAACTCAAACAGACG
MIS12-qPCR-Reverse (5'-3')	TCTGGAGTTCTGAACCAGGGA
GAPDH-qPCR-Forward (5'-3')	TCGGAGTCAACGGATTTGGT
GAPDH-qPCR-Reverse (5'-3')	TTGCCATGGGTGGAATCATA
OCT4-qPCR-Forward (5'-3')	GGGTTTTTGGGATTAAGTTCTTCA
OCT4-qPCR-Reverse (5'-3')	GCCCCCACCCTTTGTGTT
SOX2-qPCR-Forward (5'-3')	CAAAAATGGCCATGCAGGTT
SOX2-qPCR-Reverse (5'-3')	AGTTGGGATCGAACAAAAGCTATT
NANOG-qPCR-Forward (5'-3')	ACAACTGGCCGAAGAATAGCA
NANOG-qPCR-Reverse (5'-3')	GGTTCCCAGTCGGGTTCAC
Telomere-Forward (5'-3')	GGTTTTTGAGGGTGAGGGTGAGGGTGAGGGTGAGGGT
Telomere-Reverse (5'-3')	TCCCGACTATCCCTATCCCTATCCCTATCCCTATCCCTA
36B4-Forward (5'-3')	CAGCAAGTGGGAAGGTGTAATCC
36B4-Reverse (5'-3')	CCCATTCTATCATCAACGGGTACAA
Primers for MeRIP-qPCR
Name	Sequence
MIS12-MeRIP-qPCR-Forward (5'-3')	TGTTGGCAGAGATCATGGGAC
MIS12-MeRIP-qPCR-Reverse (5'-3')	TGACAGGCTCCTCCTTTTGAC
